# Supplementary material for: Climate change, malaria and neglected tropical diseases: a scoping review
Source: Trans R Soc Trop Med Hyg. 2024 May 10;118(9):561–79. doi: 10.1093/trstmh/trae026 (PMC11367761; doi:10.1093/trstmh/trae026)
Supplement: trae026_Supplemental_Files [file trae026_supplemental_files.zip]

Archive with 5 entries (5 files):
- supplementary-material-search-strings.docx
- supplementary-table-1.docx
- supplementary-table-2.pdf
- supplementary-table-3-2.xlsx
- supplementary-table-3.xlsx
