# Supplementary material for: Climate change, malaria and neglected tropical diseases: a scoping review
Source: Trans R Soc Trop Med Hyg. 2024 May 10;118(9):561–79. doi: 10.1093/trstmh/trae026 (PMC11367761; doi:10.1093/trstmh/trae026)
Supplement: trae026_Supplemental_Files [file trae026_supplemental_files.zip › supplementary-table-3-2.xlsx]

## Sheet: final_data_working_file
Covidence #	Title	Disease	Study ID	Type of study	Type of model/analysis	Addresses mitigation	Addresses adaptation	Longitudinal research	Length of time-series	Population	Intervention/exposure	Comparator	Outcome	Scale	WHO_region	Countries
20548	10 Years of Environmental Change on the Slopes of Mount Kilimanjaro and Its Associated Shift in Malaria Vector Distributions	malaria	Kulkarni, 2016	Field study; Modelling	maximum entropy model (MaxEnt)	No	No	retrospective	10+ years	Anopheles arabiensis in Hai and Moshi districts, Kilimanjaro region, United Republic of Tanzania, 2001-2015	Environmental conditions in three altitude zones: lowland (<900 m), mid-altitude (901-1000 m) and highland (1001-2000 m) using satellite and other spatial data, 2004 and 2014-2015; indoor and outdoor sampling of mosquitoes in 50 sites per altitude zone, 2014-2015	Historical occurrence records for An. arabiensis, 2001-2004	An average 2 °C increase in warm season temperature, an average 30-person/km2 increase in human population density and substantial changes in land cover occurred between 2004 and 2014. The predicted area suitable for An. arabiensis declined from 2004 to 2014-2015, with marked contraction of range in the lowland zone and expanded range in the highland zone. Deforestation and warmer highland zone t…	Subnational	African	United Republic of Tanzania
28421	A Conceptual Model for the Impact of Climate Change on Fox Rabies in Alaska, 1980-2010	rabies	Kim, 2013	Modelling	Other: multivariate Poisson regression	No	No	retrospective	10+ years	Arctic (Vulpes lagopus) and red (Vulpes vulpes) foxes in six of the 27 boroughs of Alaska (North Slope, North-west Arctic, Nome census area, Wade Hampton, Bethel census area and Bristol Bay), 1980-2010	Monthly mean temperature, precipitation, snowfall, snow depth and temperature range, from the Alaska Climate Research Center; sea ice extent in the polar region, from the JAXA Earth Observation Research Center	Number of animals exhibiting signs consistent with rabies, involved in a potential exposure to a human or domestic animal and submitted to the Alaska State Virology Laboratory for diagnosis, 1980-2010; human population density of each borough, 2000	Rabies is enzootic among arctic foxes (Vulpes lagopus) throughout the northern polar region. The number of rabid foxes detected was negatively associated with mean temperature of 1 month prior and precipitation 2 months prior. The number of rapid foxes was correlated with mean arctic sea ice extent during 2002-2008 (r = 0.80). The strength of association between climatic factors and rabies was gr…	Subnational	Americas	United States of America
18495	A case of high altitude cutaneous leishmaniasis in a non-endemic region in Nepal	leishmaniasis	Bastola, 2020	Ecological case report (first case in a new geography, range expansion)		No	No	N/A (cross-sectional studies)	N/A (some modelling studies)	An adult male human living at ~ 2000 m above sea level in Dunai village, Dolpa, Nepal	Diagnosis of cutaneous leishmaniasis despite an absence of history of travel to an area of known leishmaniasis transmission	Historical absence of leishmaniasis transmission at this altitude	Morphology and nested PCR confirmed diagnosis of infection with Leishmania spp.: PCR band suggested L. infantum or L. donovani. The patient responded to treatment with liposomal amphotericin B. This is the first known case of leishmaniasis in a patient residing at higher altitude in Nepal without previous travel to areas known to be endemic for cutaneous leishmaniasis.	Subnational	South-East Asia	Nepal
20578	A cointegration analysis of rabies cases and weather components in Davao City, Philippines from 2006 to 2017	rabies	Lachica, 2020	Modelling	Other: cointegration analysis	No	No	retrospective	10+ years	Dogs in Davao City, Philippines, 2006-2017	Temperature and precipitation	Reference values for temperature and precipitation; monthly reported rabies cases in Davao City, 2006-2017	Both temperature and precipitation are associated with changes in the pattern of rabies cases, with apparent effects often being of long duration. During rainy seasons, interactions between rabid dogs and non-rabid dogs decrease. Canine rabies cases increase with increased temperature, due to changes in activity and temper.	Subnational	Western Pacific	Philippines
22602	A comparative analysis of three vector-borne diseases across Australia using seasonal and meteorological models	dengue and chikungunya	Stratton, 2017	Modelling	Other: time series, Poisson harmonic regression	No	No	retrospective	10+ years	People in Australia, 1991-2015	Montly rainfall, average monthly minimum and maximum temperature, 1980-2015, from the Australian Bureau of Meteorology	Monthly dengue incidence from a publicly-available database aggregated monthly from each state or territory by the Australian National Notifiable Disease Surveillance System, 1991-2015	The seasonal pattern for dengue was not strong and was masked by an increasing trend over time; dengue’s peak activity was variable but generally occurred between November and March. Models showed that seasonal and weather patterns had only a minor association with dengue patterns; models built to account for both imported and locally acquired dengue cases showed more seasonality for locally acqu…	National	Western Pacific	Australia
22381	A comparative modeling study on non-climatic and climatic risk assessment on Asian Tiger Mosquito (Aedes albopictus)	dengue and chikungunya	Shabani, 2018	Modelling	maximum entropy model (MaxEnt); Evidential Belief Function	No	No	prospective	10+ years	Aedes albopictus in the south-eastern United States of America	Future climate for 2055 as predicted in the GCMs Miroc3.2 and CSIRO-MK30 under RCP8.5	Baseline climate: model with non-climatic factors and six geographical conditioning factors	The whole of the area studied is predicted to be highly suitable for Ae. albopictus expansion and to remain suitable out to 2055.	Subnational	Americas	United States of America
19421	A global model of malaria climate sensitivity: comparing malaria response to historic climate data based on simulation and officially reported malaria incidence	malaria	Edlund, 2012	Modelling	compartmental epidemiological model; spatial analysis; Other: Extended Ross Macdonald compartmental model on top of global vector capacity model	No	No	retrospective	5-10 years	People	Changes in temperature and precipitation, 2001-2010	WHO estimates of national malaria incidence; estimates produced for 86 countries in which the necessary data were available for at least the ISO3166–2 administrative level	Some areas demonstrated an increase in incidence, others a decrease. Subnational data and analyses are critical, especially for larger countries. A 20× improvement in accuracy of predictions could be expected if data were routinely available at ISO3166–2 level with monthly time sampling.	Global		Afghanistan, Albania, Algeria, Andorra, Angola, Antigua and Barbuda, Argentina, Armenia, Australia, Austria, Azerbaijan, Bahamas (the), Bahrain, Bangladesh, Barbados, Belarus, Belgium, Belize, Benin, Bhutan, Bolivia (Plurinational State of), Bosnia and Herzegovina, Botswana, Brazil, Brunei Darussalam, Bulgaria, Burkina Faso, Burundi, Cabo Verde, Cambodia, Cameroon, Canada, Central African Republi…
17733	A growing degree-day model for determination of Fasciola hepatica infection risk in New Zealand with future predictions using climate change models	foodborne trematodiases	Haydock, 2016	Modelling	Other: infection risk from growing degree-day model	Yes	No	prospective	10+ years	Sheep	Future climate in 2040 and 2090, as projected in 45 different GCMs under emission scenarios A1B, A2, and B1 (a frequency distribution of GCM outputs was created, with estimation of the median and the 25th and 75th percentiles)	National Fasciola hepatica risk map from 1990 used as baseline for 50 and 100y projections; risk profiles from 14 regions, 1972-2012, used in linear regression; historical climate from the National Institute of Water and Atmospheric Research; livestock distribution, 2014	In Canterbury and Otago, 2090 F. hepatica infection risks were projected to have risen by an average of 186% and 184% above those of 1990. In Westland, infection risk was expected to rise by 76% (above an already high baseline) by 2090. Taranaki was projected to experience very minor increases in infection risk with average 2040 and 2090 predicted changes of 0% and 29%, respectively.	National (a whole country)	Western Pacific	New Zealand
21238	A landscape and climate data logistic model of tsetse distribution in Kenya	human African trypanosomiasis	Moore, 2010	logistic regression		No	No	prospective	10+ years	Tsetse flies in Kenya	Land cover, wet days, precipitation, maximum temperature; future climate perturbations for 2050 due to elevated greenhouse gases, using the Climatic Research Unit at the University of East Anglia, 2000 data	Contemporary climate; a 1973 nation-wide survey of tsetse distribution based on field reports and other data	By 2050, generally warmer and wetter conditions are predicted to cause dramatic range expansion, with suitable habitat predicted to be found throughout Kenya’s heavily populated higher elevation areas.	National	African	Kenya
18598	A machine learning approach to integrating genetic and ecological data in tsetse flies (Glossina pallidipes) for spatially explicit vector control planning	human African trypanosomiasis	Bishop, 2021	Modelling	random forest regression	No	Yes	prospective	10+ years	Glossina pallidipes in Uganda and the United Republic of Tanzania	Future climate for 2041-2060, as predicted in the NASA climate change model under RCP4.5	Contemporary habitat suitability, based on field survey records from 349 trap locations across Kenya and northern United Republic of Tanzania, 2015-2019; contemporary genetic connectivity, using genetic data from 11 microsatellite loci from 659 flies and 29 sampling sites; remotely sensed environmental data 2008-2013	The Serengeti comprises an area of high suitability and high connectivity while both the Lake Victoria Basin and southeast Kenya constitute areas of high suitability and low connectivity. Vector control campaigns are likely to be less successful in the Serengeti and more successful in the Lake Victoria basin and southeast Kenya. North central Kenya (north of the Tana River) and northern United Re…	Regional	African	Kenya, United Republic of Tanzania
23044	A method for screening climate change-sensitive infectious diseases	malaria; schistosomiasis	Wang, 2015	Modelling	Other: Statistical analysis (linear regression, F-test) using the newly proposed indicator, ""relative sensitivity""	No	No	prospective	10+ years	People in Anhui province, China, including both urban and rural area, 1960-2010	Monthly temperature, precipitation and absolute humidity, thereby dividing months into “exposure” and “non-exposure” months for climate change	Historical mean values and standard deviations of temperature, precipitation and absolute humidity, 1973-2003; monthly cases of infectious diseases from the Chinese CDC	Both malaria and schistosomiasis (as well as a range of other infectious diseases) were determined to be sensitive to temperature change in more than 50% of the effective counties and cities in Anhui province. Absolute humidity was identified as a critical climate variable influencing many infectious diseases in Anhui province.	Subnational	Western Pacific	China
19177	A regional suitable conditions index to forecast the impact of climate change on dengue vectorial capacity	dengue and chikungunya	Davis, 2021	Modelling	spatial analysis (e.g. GIS)	Yes	No	prospective	10+ years	Aedes aegypti and Ae. albopictus, in Australia, China, Indonesia, Philippines, Thailand, Viet Nam	Future climate in 2030, 2050, 2070, as projected in the CERA database under RCP4.5, RCP6.0, and RCP8.5	Contemporary climate, 2005-2018, from the TerraClimate datset; suitable temperature ranges for dengue transmission identified from a previously published paper that synthesized empirical data on temperature suitability for vector and pathogen survival: 17.05–34.6 °C for transmission by Ae. aegypti and 15.84–31.51 °C for transmission by Ae. albopictus	Increased future suitability for Ae. aegypti was forecast for the Philippines and parts of Indonesia, overlapping with increased suitability for Ae. albopictus. Most of the included countries in South-East Asia showed either a stable pattern of high suitability, or a potential decline in suitability for both vectors from 2030-2070, with the decline particularly evident for Ae. albopictus under al…	Regional (multiple countries, but not all)	South-East Asia; Western Pacific	Australia, China, Indonesia, Philippines, Thailand, Viet Nam
22478	A retrospective study of environmental predictors of dengue in Delhi from 2015 to 2018 using the generalized linear model	dengue and chikungunya	Singh, 2022	Modelling	Other: generalized linear model	No	No	retrospective	2-5 years	People in Delhi, India, 2015-2018	Temperature, humidity and rainfall	Baseline values for these variables	A 1 °C increase in the difference between maximum and minimum temperatures is associated with a log decrease in dengue cases by 0.460. A 1% increase in relative humidity is associated with a log decrease in dengue cases by 0.093. A 1 °C increase in maximum temperature is associated with a log increase in dengue cases by 0.181. A 1 mm increase in cumulative rainfall (January to current month) is a…	Subnational	South-East Asia	India
22382	A spatial-temporal study for the spread of dengue depending on climate factors in Pakistan (2006-2017)	dengue and chikungunya	Shabbir, 2020	Modelling	spatial analysis (e.g. GIS); Other: GLM	No	No	retrospective	10+ years	People in three provinces of Pakistan (Sindh, Khyber Pakhtunkhwa, and Punjab), 2006-2017	Rainfall, maximum temperature, minimum temperature, from NOAA, USA and online weather monitoring service providers	Incidence of dengue, based on news publishing agencies and published articles, 2006-2017; sanitation, population density, hospitals, and literacy, from internet searches and published nongovernmental organization reports	Rainfall and average maximum temp were significantly associated with dengue incidence. The years with the largest dengue outbreaks were 2011 and 2013; extreme rainfall in 2011 caused heavy flooding.	Subnational	Eastern Mediterranean	Pakistan
19154	Abundance patterns of Anopheles pseudopunctipennis and Anopheles argyritarsis in northwestern Argentina	malaria	Dantur Juri, 2010	Field study; Modelling	Multilevel Poisson regression	No	No	prospective	2-5 years	Anopheles pseudopunctipennis and An. argyritarsis in two subtropical mountainous areas in Salta and Tucumán provinces, Argentina, 2002-2005	Spatio-temporal differences in climate (temperature, rainfall, humidity)	Reference values for these parameters	For An. pseudopunctipennis, in Salta, temperature, humidity and rainfall had highly significant associations with abundance. Species density increased by 7% for each 1 °C rise in minimum mean temperature; decreased by 1% for each 1 mm increase in rainfall; and decreased by 1% for each 1% rise in minimum mean humidity. In Tucumán, both rainfall and mean relative humidity were significant. Species …	Subnational	Americas	Argentina
20212	Accelerating invasion potential of disease vector Aedes aegypti under climate change	dengue and chikungunya	Iwamura, 2020	Modelling	stage-structured model; Other: mechanistic phenology model	Yes	No	prospective	10+ years	Aedes aegypti	Future climate in the 2050s, as projected in the NASA Earth Exchange Global Daily Downscaled Projections dataset averaging outputs from four GCMs, under RCP4.5 and RCP8.5	Historical climate 1950-2000; occurence and mosquito abundance data sets: values used to parameterize the phenology model derived from the literature	The number of life cycle completions per time period for any given location was calculated; an increasing number suggests greater speed of Ae. aegypti replication. The world became ~1.5% more suitable per decade for the development of Ae. aegypti during 1950–2000, and this trend was predicted to accelerate to 3.2–4.4% per decade by 2050. Invasion fronts in southeast North America and China were p…	Global (all countries)		Afghanistan, Albania, Algeria, Andorra, Angola, Antigua and Barbuda, Argentina, Armenia, Australia, Austria, Azerbaijan, Bahamas (the), Bahrain, Bangladesh, Barbados, Belarus, Belgium, Belize, Benin, Bhutan, Bolivia (Plurinational State of), Bosnia and Herzegovina, Botswana, Brazil, Brunei Darussalam, Bulgaria, Burkina Faso, Burundi, Cabo Verde, Cambodia, Cameroon, Canada, Central African Republi…
17732	Activity of the prophenoloxidase system and survival of triatomines infected with different Trypanosoma cruzi strains under different temperatures: understanding Chagas disease in the face of climate change	Chagas disease	Gonzalez-Rete, 2019	Laboratory research		No	No	prospective	< 12 months (includes cross-sectional studies)	Meccus pallidipennis triatomines (newly-moulted, fifth instar nymphs, descendants of insects originally collected in Morelos state, Mexico) and Trypanosoma cruzi (Morelos and Chilpancingo strains)	Infection with Morelos strain and the Chilpancingo strain; incubation of nymphs at 20°C, 30°C, 34°C and 60% relative humidity for 15 days (acclimatization period) in an incubator	50 uninfected nymphs served as control and were incubated at the same temperatures and conditions	Nymphs had lower prophenoloxidase activity at higher temperatures. Prophenoloxidase activity was more intense in the anterior midgut than in the posterior midgut or rectum, and at 20°C was higher in nymphs from Chilpancingo than from Morelos. Survival rates were lower in insects maintained at higher temperatures and infected by Chilpancingo T. cruzi strains. Climate change could lower immune abil…	Subnational	Americas	Mexico
23494	Adapting Strategies for Effective Schistosomiasis Prevention: A Mathematical Modeling Approach	schistosomiasis	Tabo, 2023	Modelling	compartmental epidemiological model (e.g. SEIR); stage-structured model	No	Yes	N/A (cross-sectional studies)	N/A (some modelling studies)	Schistosoma spp., snail vectors, human hosts	Four control measures: mass drug administration / chemotherapy, public literacy, mechanical measures, chemicals/molluscicides; effect of varying temperature exposures on molluscicide performance, based on half-lives and contact durations with the target species	1. Model with no control measures; 2. Effect of control measures at different temperatures	The model predicted that a single intervention cannot eradicate schistosomiasis. Chemotherapy and molluscicides are the most successful methods for reducing R0 and morbidity among humans. R0 can be reduced to < 1 with a four-tiered simultaneous approach (treatment, public literacy, molluscicides, mechanical), if each method is >70% effective when combined. A three-tiered approach would need the e…	Global		Afghanistan, Albania, Algeria, Andorra, Angola, Antigua and Barbuda, Argentina, Armenia, Australia, Austria, Azerbaijan, Bahamas (the), Bahrain, Bangladesh, Barbados, Belarus, Belgium, Belize, Benin, Bhutan, Bolivia (Plurinational State of), Bosnia and Herzegovina, Botswana, Brazil, Brunei Darussalam, Bulgaria, Burkina Faso, Burundi, Cabo Verde, Cambodia, Cameroon, Canada, Central African Republi…
22788	Aedes aegypti in the Mediterranean container ports at the time of climate change: A time bomb on the mosquito vector map of Europe	dengue and chikungunya	Trájer, 2021	Modelling	spatial analysis (e.g. GIS)	Yes	No	prospective	10+ years	Aedes aegypti	Future climate in 2041–2060 and 2061–2080, as projected in four downscaled GCMs under RCP2.6, RCP4.5, RCP6.0 and RCP8.5	Climate in 1860–1939 (divided into four subperiods: 1860–1879, 1880–1900, 1901–1919, 1920–1939) and 1960–1990 from the Koninklijk Nederlands Meteorologisch Instituut's Climate Explorer; 21 present-day and recent occurrence sites for Ae. aegypti in the Crimean Peninsula, south Russia, Georgia, and northeast Turkey	Large areas of lower altitude Mediterranean regions, including coastal areas of the Balkan Peninsula, south France, and large parts of the Apennines and the Iberian Peninsulas, could be suitable for Ae. aegypti. In the future, a potential northward shift of occurrence is projected around the Mediterranean and Black Sea, with models predicting an increase in survival rate of the mosquito. The cont…	Regional (multiple countries, but not all)	African, Eastern Mediterranean, European	Albania, Algeria, Andorra, Armenia, Austria, Azerbaijan, Belarus, Belgium, Bosnia and Herzegovina, Bulgaria, Croatia, Cyprus, Czech Republic, Denmark, Egypt, Estonia, Finland, France, Germany, Georgia, Greece, Hungary, Ireland, Israel, Italy, Iran (Islamic Republic of), Iraq, Jordan, Kazakhstan, Latvia, Lebanon, Libya, Lithuania, Luxembourg, Malta, Monaco, Montenegro, Morocco, Netherlands, North …
17718	Aedes albopictus and Aedes japonicus - two invasive mosquito species with different temperature niches in Europe	dengue and chikungunya	Cunze, 2016	Modelling	maximum entropy model (MaxEnt); ensemble forecasting approach using ten algorithms in BIOMOD2	Yes	No	prospective	10+ years	Aedes albopictus in Europe	Future climate in 2021-2040, 2041-2060, 2061-2080, as projected in the CIAT and CCAFS GCMs under RCP2.6, RCP4.5, RCP6.0 and RCP8.5	Occurrence data, 1980-2015; baseline climate, 1950-2000	Ae. albopictus was projected to find suitable habitat conditions within Mediterranean regions in southern Europe. It was projected to expand its range north-eastward with large parts of France, the Benelux region and parts of Germany becoming climatically suitable. General climatic suitability was expected to increase area-wide across nearly whole of the modelled area. Increases were consistent u…	Regional	European	Albania, Algeria, Andorra, Armenia, Austria, Belarus, Belgium, Bosnia and Herzegovina, Bulgaria, Croatia, Cyprus, Czech Republic, Denmark, Estonia, Finland, France, Georgia, Germany, Greece, Hungary, Iraq, Ireland, Italy, Latvia, Lithuania, Luxembourg, Malta, Monaco, Montenegro, Morocco, Netherlands, North Macedonia, Norway, Poland, Portugal, Republic of Moldova, Romania, Russian Federation, San …
19113	Aedes albopictus and Its Environmental Limits in Europe	dengue and chikungunya	Cunze, 2016	Field study; Modelling	maximum entropy model (MaxEnt); spatial analysis (e.g. GIS); Other: Negative binomial generalized linear model (GLM) with a log link function	Yes	No	prospective	10+ years	Aedes albopictus mosquitos in Europe	Future climate in 2021-2040, 2041-2060, and 2061-2080, as projected in the CSIRO-Mk3.6.0 GCM under RCP2.6, RCP4.5, RCP6.0, RCP8.5	Occurrence data for Ae. albopictus under contemporary climatic conditions, using previousy published reviews; contemporary climate data from WorldClim	Currently, the three most limiting factors to the distribution of Ae. albopictus in Europe are: cold winter temperatures in Eastern Europe, warm summer temperatures in Central Europe, and winter preciptation in Southern Europe. Under projected future climatic conditions, low winter temperatures were expected to remain the most limiting factor in Eastern Europe, whereas in Central Europe, annual m…	Regional	African, Eastern Mediterranean, European	Albania, Algeria, Andorra, Armenia, Austria, Azerbaijan, Belarus, Belgium, Bosnia and Herzegovina, Bulgaria, Croatia, Cyprus, Czech Republic, Denmark, Estonia, Finland, France, Georgia, Germany, Greece, Hungary, Iran (Islamic Republic of), Iraq, Ireland, Israel, Italy, Kazakhstan, Kyrgyzstan, Latvia, Lithuania, Luxembourg, Malta, Monaco, Montenegro, Morocco, Netherlands, North Macedonia, Norway, …
20552	Air versus water temperature of aquatic habitats in Delhi: Implications for transmission dynamics of Aedes aegypti	dengue and chikungunya	Kumar, 2018	Field study		No	Yes	Other: retrospective	1-2 years	Water containers of various types mimicking Aedes larval habitat and microclimate in three municipal zones of Delhi, India.	Plastic, iron and ceramic containers, cemented underground tanks, cemented overhead tanks	Mean monthly temperature of water	Temperature varied from 16.9°C to 33.0 °C in tin containers, 17.3-35.6 °C in plastic containers, 14.3-28.5 °C in ceramic pots, 23.3-30.4 °C in cemented underground tanks and 15.8-35.1 °C in cemented overhead tanks. Air temperature ranged from 17.7°C to 36.1 °C. The difference between temperature of water in the containers and air temperature was highest for ceramic pots. Ceramic containers and ce…	Subnational	South-East Asia	India
52867	Altitudinal changes in malaria incidence in highlands of Ethiopia and Colombia	malaria	Siraj, 2014	Modelling	spatial analysis (e.g. GIS); Other: negative binomial regression model	No	No	retrospective	10+ years	People in the highlands of central Ethiopia and western Colombia	Increase in temperature	Contemporary temperatures	For each 1 °C increase in temperature in 159 kebeles, Debre Zeit, central Ethiopia, an increased incidence of malaria of 35% to 64% was projected at the peak of the malaria season, corresponding to around 2160 cases per 1 °C over the epidemic season. For each 1 °C increase in temperature in 124 municipalities in the Antioquia region of western Colombia, a 10 to 80% increased incidence of malaria …	Subnational	African, Americas	Colombia, Ethiopia
22304	Altitudinal distribution of Aedes indices during dry season in the dengue endemic area of Central Java, Indonesia	dengue and chikungunya	Sayono, 2017	Field study		No	No	N/A (cross-sectional studies)	< 12 months (includes cross-sectional studies)	Aedes aegypti adults and larvae in Kudus, Semarang, Pemalang and Tegal districts, and Semarang municipality, Central Java, Indonesia, during the dry season	Mosquito larvae and pupae collections from indoor and outdoor water containers from 253 houses within 50 m of the home of a dengue case	Altitudes of recent dengue cases	The highest number of larvae present in water containers was found at the highest altitude (> 1000 m asl), indicating an extension of dengue transmission potential from low to high altitudes.	Subnational	South-East Asia	Indonesia
17706	An Analysis of the Potential Impact of Climate Change on Dengue Transmission in the Southeastern United States	dengue and chikungunya	Butterworth, 2017	Modelling	Other: Dynamic Mosquito Simulation Model coupled with a virus transmission component	No	No	prospective	10+ years	People and mosquito populations in 23 locations of the southeastern United States of America	Future climate in 2046–2056 as projected in an ensemble of 15 GCMs under scenario A1B	Baseline climate, 1961-1990; dengue cases in San Juan, Puerto Rico, USA	Under baseline climate conditions, dengue transmission may be possible in several sites in the southeast United States, with expanded transmission potential in summer months. In 2046-2046 under A1B, the range of mosquitoes and dengue cases was projected to have expanded northward to southern Illinois and Indiana, with higher transmission potential (using San Juan as the comparator) particularly i…	Subnational	Americas	United States of America
29045	An assessment of remotely sensed environmental variables on Dengue epidemiology in Central India	dengue and chikungunya	Sarma, 2022	Modelling; time series data	spatial analysis (e.g. GIS); Other: distributed lag non-linear model (DLNM) with quasi poisson regression	No	No	retrospective	5-10 years	People in Bhopal city, India	Weekly rainfall, max/min/mean temperature, relative humidity, absolute humidity, land use and cover (LULC), normalized difference vegetation index (NDVI) in 2013-2019	Weekly rainfall, max/min/mean temperature, relative humidity, absolute humidity, LULC, NDVI in 2012	From 2012 to 2019, Bhopal experienced a 14.5 times increase in annual dengue incidence; the national increase was 2.13 times. Dengue cases increased sharply during September to November, contributing to almost 82% of the yearly case load. Most dengue cases occurred following the monsoon season, even though the yearly peak was varied. There was an association between dengue and higher mean tempera…	Subnational	South-East Asia	India
19346	Analysis of the transcription of genes encoding heat shock proteins (hsp) in Aedes aegypti Linnaeus, 1762 (Diptera: Culicidae), maintained under climatic conditions provided by the IPCC (Intergovernmental Panel On Climate Change) for the year 2100	dengue and chikungunya	do Nascimento Neto, 2020	Laboratory research		Yes	No	prospective	1-2 years	Laboratory-reared Aedes aegypti mosquitoes, originating from individuals caught in Manaus, Brazil, 2010-2011	Incubation for 13 months (48 generations) in microcosm climates consistent with RCP6.0 or RCP8.5 scenarios	Incubation for 13 months (48 generations) in a microcosm climate consistent with current climatic conditions	In females, highest levels of hsp26, hsp83 and hsp70 expression occurred in the Intermediate scenario (RCP6.0), while in males, levels were high only for hsp26 gene in the current and extreme (RCP8.5) scenarios. Expression of hsp83 and hsp70 genes in males was low under all climatic scenarios, while in the extreme (RCP 8.5) scenario, females had lower expression than in the current scenario.	Subnational	Americas	Brazil
49871	Analysis on influence of meteorological factors on Oncomelania density	schistosomiasis	Liu, 2015	Modelling	Other: regression model; first-order autoregressive time trend	No	No	retrospective	10+ years	Oncomelania snails in Qianjiang City, Hubei province, 1990-2014	Change in average minimum temperature in January; change in average minimum temperature in winter; rainfall	Density of snails and occurrence of live snail frames decreased at an annual rate of 12.4% and 14.8%, respectively; averages of climate variables not provided	If the average minimum temperature in January increases (or decreases) by 1 °C, the snail density will increase (or decrease) by 5.1-6.7%. If the average minimum temperature in winter increases (or decreases) by 1 °C, the occurrence rate of live snail frames will increase (or decrease) 15.5-15.9%. The period in which precipitation had the strongest association with Oncomelania density was from No…	Subnational	Western Pacific	China
25995	Arbovirus surveillance: first dengue virus detection in local aedes albopictus mosquitoes in Europe, Catalonia, Spain, 2015	dengue and chikungunya	Aranda, 2018	Ecological case report (first case in a new geography, range expansion)		No	No	N/A (cross-sectional studies)	< 12 months (includes cross-sectional studies)	People living in Catalonia, Spain, and Aedes albopictus mosquitoes captured and tested in Catalonia in 2015	Screening of 131 patients with recent travel history to dengue-endemic countries; testing of 600 female mosquitoes captured within 100 m of the homes of 17 of the 28 viraemic dengue cases	Historical absence of autochthonous dengue cases	Of 65 dengue cases detected, 28 were viraemic by RT-PCR. One mosquito pool (captured near the residence of one viraemic case) was dengue-positive, suggesting that the level of viraemia in the traveller was enough to infect local Ae. albopictus. The DENV envelope gene sequence in the mosquito pool was identical to that detected in the patient.	Subnational	European	Spain
22738	Areas with High Hazard Potential for Autochthonous Transmission of Aedes albopictus-Associated Arboviruses in Germany	dengue and chikungunya	Thomas, 2018	Modelling	maximum entropy model (MaxEnt); Other: generalised boosted model, generalised additive model, random forest	No	No	prospective	10+ years	Aedes albopictus	Future climate in 2021–2040, as projected in the Earth system model of the Max Planck Institute for Meteorology (MPI-ESM-lr) under RCP8.5	Contemporary distribution, based on occurrence records from Europe, 1979–2018; recent climate data; travel-associated chikungunya and dengue infection cases at county level, 2011–2017, from the Robert Koch Institute-hosted national-level database on notifiable diseases	The future area climatically suitable for Ae. albopictus was projected to extend into Germany and reach high values of suitability all over the western and southern parts of the country, excluding the extreme North-West and low mountain landscapes. Increasing climatic suitability was predicted for Lower Saxony, Saxony-Anhalt, Brandenburg, northern regions of Saxony, the cities of Berlin and Hambu…	National (a whole country)	European	Germany
34118	Assessing climate variability effects on dengue incidence in San Juan, Puerto Rico	dengue and chikungunya	Mendez-Lazaro, 2014	ecological study; modelling	logistic regression	No	No	retrospective	10+ years	People in San Juan, Puerto Rico, 1992-2011	Climate 1992-2011	Baseline climate	Between 1992 and 2011, dengue incidence increased by a factor of 3.4 (95% CI: 1.9-6.1) for each 1 °C increase in sea surface temperature (SST). For 2007-2011 in isolation, dengue incidence increased by a factor of 5.2 (95% CI: 1.9-13.9) for each 1 °C increase in SST.	Subnational	Americas	United States of America
21443	Assessing the Role of Climate Change in Malaria Transmission in Africa	malaria	Ngarakana-Gwasira, 2016	Modelling	compartmental epidemiological model (e.g. SEIR); stage-structured model; temperature-dependent R0; spatial analysis (e.g. GIS)	No	No	prospective	Other: 10+ years	Falciparum malaria in mosquitoes and people in Africa	Future climate in 2020-2039, as projected in the HadCM3 and CSIRO Mk3 GCMs under the A2a emission scenario	Basic reproduction number for falciparum malaria based on climate from 1950-2000	As a result of climate change, malaria burden was projected to increase in the tropics, the highland regions, and East Africa and along the contemporary northern limit of falciparum malaria transmission. Endemic malaria was predicted to become an increasing problem in the African highlands by 2024, but be likely to die out at the contemporary southern limit of disease.	Regional (multiple countries, but not all)	African	Algeria, Angola, Benin, Botswana, Burkina Faso, Burundi, Cabo Verde, Cameroon, Central African Republic, Chad, Comoros (the), Congo, Côte d'Ivoire, Democratic Republic of the Congo, Equatorial Guinea, Eritrea, Eswatini, Ethiopia, Gabon, Ghana, Guinea, Guinea-Bissau, Kenya, Lesotho, Liberia, Madagascar, Malawi, Mali, Mauritania, Mauritius, Mozambique, Namibia, Niger, Nigeria, Rwanda, Sao Tome and …
20747	Assessing the future threat from vivax malaria in the United Kingdom using two markedly different modelling approaches	malaria	Lindsay, 2010	Modelling	Other: Compared (1) a process-based, temperature-dependent model of basic reproduction rate (R0), and (2) a statistical approach using a logistic regression of climate suitability	No	No	retrospective	10+ years	Vivax malaria transmitted by Anopheles atroparvus in the United Kingdom of Great Britain and Northern Ireland	(1) process based models: Future climate in 2015 and 2030, as projected in the IKCIP02 medium-high climate change scenario from the Hadley Centre global climate model (HADCM3) under SRES A2; (2) Past climate for 1917-1918 and locally contracted vivax malaria.	(1) process based models: model formulae combined with 1961-1990 UKCIP climate data at 5 km resolution for present-day climate validated against malaria distribution from 1961-1990 compared wtih malaria records of 1859 and 1864; (2) present suitability of vivax malaria	Process-based model: Malaria risk is expanding for southern UK for 2030 predictions compared with 1961-1990 or 2015 malaria risk, with coastal areas and into greater London likely to have 4 months per year of a climate that could support vivax malaria if it were introduced, and most of southern UK would have at least 2 months per year that could support vivax. Statistical model: the best model su…	National (a whole country)	European	United Kingdom of Great Britain and Northern Ireland (the)
17734	Assessing the potential impacts of a changing climate on the distribution of a rabies virus vector	rabies	Hayes, 2018	Modelling	An ensemble of five species distribution modelling approaches (logistic regression, multivariate adaptive regression splines, boosted regression trees, random forest, maximum entropy [MaxEnt])	No	No	prospective	10+ years	Common vampire bats (Desmodus rotundus)	Future climate in 2070, as projected in 17 different GCMs under RCP8.5	Occurrence data from the Global Biodiversity Information Facility dataset and the records of Mexican collaborators; contemporary climate, 1950-2000, from WorldClim	There may already be suitable habitat for vampire bats in parts of the Mexico-USA borderlands, including the far southern reaches of Texas, as well as southern Florida and Cuba. Extensive expansion into the south-eastern and south-western USA by 2070 is unlikely, even under worst-case climate change scenarios.	Regional (multiple countries, but not all)	Americas	Belize, Cuba, El Salvador, Guatemala, Honduras, Mexico, Nicaragua, United States of America
21157	Assessment of climate change impact on the malaria vector Anopheles hyrcanus, West Nile disease, and incidence of melanoma in the Vojvodina Province (Serbia) using data from a regional climate model	malaria	Mihailović, 2020	Field study; Modelling	spatial analysis (e.g. GIS); Other: coupled regional Eta Belgrade University and Princeton Ocean Model (EBU-POM)	No	No	prospective	10+ years	People and Anopheles hyrcanus in Vojvodina Province, Serbia	Future climate t0 2030, as projected in the coupled regional Eta Belgrade University and Princeton Ocean Model under A1B	Historical climate, 1961-2014; records from ten selected years of standardized mosquito sampling	The spreading and relative abundance of Anopheles hyrcanus was positively correlated with the trend of the mean annual temperature, anticipating a nearly twofold increase in the number of invaded sites by 2030.	Subnational	European	Serbia
52135	Assessment of climate-driven variations in malaria incidence in Swaziland: toward malaria elimination	malaria	Chuang, 2017	Field study; Modelling	spatial analysis; Seasonal autoregressive integrated moving average (SARIMA); distributed lag non-linear models (DLNM)	No	No	retrospective	10+ years	People in Eswatini	Meteorological data, including maximum and minimum temperature and precipitation, 1985-2015	Monthly malaria incidence data, 2001-2015	Increased malaria transmission risk was associated with maximum temperature >30 °C or monthly precipitation >5 inches in Lubombo; and minimum temperature >15 °C or monthly precipitation >10 inches in Hhohho.	National	African	Eswatini
49918	Assessment of climate-sensitive infectious diseases in the Federated States of Micronesia	dengue and chikungunya; lymphatic filariasis; malaria	McIver, 2015	Risk assessment		No	Yes	retrospective	5-10 years	People in Federated States of Micronesia, 2003-2010	Monthly averages of rainfall and temperature 2003-2010	Outpatients diagnosed with dengue (known to be endemic since the early 1990s) per month 2003-2010	A formal process for assessing vulnerabilities and planning adaptation strategies related to the health impacts of climate change followed guidance from WHO and others. Arboviruses such as dengue were deemed high-risk climate change-associated diseases for the country. Lymphatic filariasis (decreasing burden of disease) and malaria (not currently endemic) were also considered but deemed to repres…	National	Western Pacific	Micronesia (Federated States of)
52597	Assessment of malaria transmission changes in Africa, due to the climate impact of land use change using Coupled Model Intercomparison Project Phase 5 earth system models	malaria	Tompkins, 2016	Modelling	Other: Spatially explicit dynamical malaria model (VECTRI)	Yes	No	prospective	10+ years	People in Africa	Climate and land use, 2005-2099, as projected in 4 earth system models (SL-CM5A-LR, MPI-ESM-LR, CanESM2, MIROC-ESM) under RCP2.6 and RCP8.5	Climate, 1960-2005, from 4 earth system models (SL-CM5A-LR, MPI-ESM-LR, CanESM2, MIROC-ESM)	Very small changes in malaria transmission - less than 10 days change in the length of the transmission season - were projected in 3 of 4 models tested (SL-CM5A-LR, MPI-ESM-LR, CanESM2). One model (MICROC-ESM) under RCP2.6 projected significant changes: more intense transmission and the season length increasing by up to two months in the southeast of the African continent, especially in Mozambiqu…	Regional (multiple countries, but not all)	African, Eastern Mediterranean	Algeria, Angola, Benin, Botswana, Burkina Faso, Burundi, Cabo Verde, Cameroon, Central African Republic, Chad, Comoros (the), Congo, Côte d'Ivoire, Democratic Republic of the Congo, Equatorial Guinea, Eritrea, Eswatini, Ethiopia, Gabon, Ghana, Guinea, Guinea-Bissau, Kenya, Lesotho, Liberia, Madagascar, Malawi, Mali, Mauritania, Mauritius, Mozambique, Namibia, Niger, Nigeria, Rwanda, Sao Tome and …
28436	Assessment of the Impact of Climate Shifts on Malaria Transmission in the Sahel	malaria	Bomblies, 2010	Modelling	Other: Mathematical simulation modelling, combining spatial hydrological model with vectorial capacity and temperature-dependent mosquito mortality	No	No	prospective	N/A	Anopheles gambiae mosquitoes in Banizoumbou village, Niger	A hypothetical change in climate to that of either of two locations along the north-south climatological gradient of the Sahel: a warmer, drier climate from the north, or a cooler, wetter climate from the south	Historical climate in Banizoumbou	A shift from historical conditions to cooler, wetter conditions was forecast to dramatically and non-linearly increase mosquito abundance (by 127%) and increase vectorial capacity by 25%. Drier hotter conditions were forecast to lead to a 34% decrease in cumulative mosquito abundance and a 26% decrease in the maximum vectorial capacity. Cooler, wetter conditions increase the length of the sporogo…	Subnational	African	Niger
21441	Assessment of the Probability of Autochthonous Transmission of Chikungunya Virus in Canada under Recent and Projected Climate Change	dengue and chikungunya	Ng, 2017	Modelling	Other: transmission model with temperature-dependent extrinsic incubation period and vector survival	Yes	No	prospective	10+ years	Chikungunya virus and Aedes albopictus in Canada	Future climate in 2011-2040 and 2041-2070, as projected (with bias correction) in the Canadian Regional Climate Model version 5 under RCP4.5 and RCP8.5	Historical climate, 1961-2005; risk categories for chikungunya virus transmission based on R0	Conditions were modelled as being unsuitable (R0<= 0.5) if the temperature was <20.3°C or >=37.5 °C, and totally suitable (R0>1) if temperature was >=22.8 °C to <33.6°C. For temperatures in between, 0.5 <R0 <=0.7, which could lead to sporadic limited chains of transmission but not large sustained outbreaks. In 2011–2040, under either RCP4.5 or RCP8.5, a small area of southern coastal British Colu…	National	Americas	Canada
18749	Assessment of the impact of changes in temperature in Biomphalaria glabrata (Say, 1818) melanic and albino variants infected with Schistosoma mansoni (Sambon, 1907)	schistosomiasis	Camargo, 2017	Laboratory research		No	No	prospective	< 12 months (includes cross-sectional studies)	Biomphalaria glabrata melanic and albino variants, derived from snails gathered in Belo Horizonte, Brazil and held at the State University of Campinas, São Paulo, Brazil	Exposure to constant temperatures (17°C, 25°C, 35°C) over 13 weeks	Alternate temperatures	There was a temperature-dependent decrease in survival over time. B. glabrata survived longer at 17°C than at 25°C or 35°C. Snails kept at 17°C did not release cercariae. Snails kept at 35 °C had a shorter prepatency period for cercarial release. For the melanic variant, more snails released cercariae for longer at 25° C than at 35° C; there was less difference amongst the albino variant.	Subnational	Americas	Brazil
29620	Association between climate and infectious diseases among children in Varanasi city, India: A prospective cohort study	dengue and chikungunya; malaria; scabies, tungiasis	Singh, 2021	Cohort study; Modelling	Other: generalized additive mixed model	No	No	prospective	2-5 years	Children in Varanasi City, India, 2017-2020	Increases in temperature, rainfall, absolute humidity and windspeed	Baseline values of temperature, rainfall, absolute humidity and windspeed	Each unit increase in maximum temperature or rainfall was associated with an increase in skin-disease (including scabies, furuncles, impetigo) of 3.9% and 0.18%, respectively. Each 1 g/m3 increase in absolute humidity led to an increase in malaria of 7%. Each 1km/h increase in wind speed was associated with a 17% decrease in dengue incidence.	Subnational	South-East Asia	India
32597	Association between dengue fever incidence and meteorological factors in Guangzhou, China, 2005-2014	dengue and chikungunya	Xiang, 2017	Modelling	Other: distributed lag non-linear models	No	No	retrospective	5-10 years	People in Guangzhou, China 2005-2014	Maximum and minimum temperatures, rainfall, average relative humidity, sunshine duration, and maximum wind velocity	Daily incidence of dengue fever (both clinically diagnosed and laboratory confirmed), diagnosed according to national diagnostic criteria, 2005-2014, from the Chinese Center for Disease Control and Prevention	At lag0, a 1°C increase of maximum or minimum temperature within the optimal ranges was associated with 12% and 10% increase in dengue, respectively. The greatest maximum-temperature-dengue association was observed at a lag of 32 days, for which a 1°C increase in maximum temperature was associated with 35% (95%CI 23%-48%) increase in incidence. The greatest minimum-temperature-dengue effect was o…	Subnational	Western Pacific	China
53941	Bayesian modelling of the effect of climate on malaria in Burundi	malaria	Nkurunziza, 2010	Modelling	Other: Bayesian inference with Markov Chain Monte Carlo technique; GLM + GAMM	No	No	retrospective	10+ years	People in Burundi, 1996-2007	Temperature, humidity and rainfall, 1996-2007	Malaria morbidity data, 1996-2007	Malaria incidence in a given month was negatively associated with rainfall and maximum temperature in the same month, and positively associated with minimum temperature of the previous month	National	African	Burundi
19522	Bias-Corrected CMIP5 Projections for Climate Change and Assessments of Impact on Malaria in Senegal under the VECTRI Model	malaria	Fall, 2023	Modelling	compartmental epidemiological model (e.g. SEIR)	Yes	No	prospective	10+ years	P. falciparum and people in Senegal	Climate, 2006-2099, as projected in 11 Coupled Model Intercomparison Project Phase 5 (CMIP5) models under scenarios RCP4.5 and RCP8.5	Baseline climate, 1983-2005	The CMIP5 models ACCESS1-3, CSIRO, NRCM-CM5, GFDL-CM3, GFDL-ESM2G, and GFDL-ESM2M projected increases in transmission under both RCP4.5 and RCP8.5 scenarios. CanESM2, CMCC-CM, CMCC-CMS, inmcm4, and IPSL-CM5B projected transmission decreases under the RCP4.5 scenario. For all models, transmission was projected to change over time, with changes being non-linear in the years modelled.	National (a whole country)	African	Senegal
57569	Bio-climatic impact on malaria prevalence in Ghana: A multi-scale spatial modeling	malaria	Asori, 2022	Modelling	spatial analysis (e.g. GIS)	No	No	retrospective	5-10 years	People in Ashanti region, Ghana	Climate, enhanced vegetation index, 2012-2020	Historical climate, 1970-2000, from WorldClim and the USGS data portal; health facility data on malaria from DHIS2, 2012-2020	A 1 °C increase in maximum temperature was associated with a 0.58-0.61 decrease in malaria prevalence in the central part of the region, and a 0.27-0.43 reduction in eastern and south-eastern parts. Very high and a high inverse associations between rainfall and malaria prevalence were observed in the central part of Ashanti region.	Subnational	African	Ghana
17781	Bionomic response of Aedes aegypti to two future climate change scenarios in far north Queensland, Australia: Implications for dengue outbreaks	dengue and chikungunya	Williams, 2014	Modelling	Other: Dynamic life table simulation model (the Container inhabiting mosquito simulation CIMSiM)	Yes	No	prospective	10+ years	Aedes aegypti, Cairns, Queensland, Australia	Future climate for 2046-2064 in the MPI ECHAM5 model under SRES A2 and B1	Climate 1990-2011	Ae. aegypti abundance was predicted to increase under the B1 (17% increase in average monthly abundance) but decrease under the A2 scenario (42% decrease). Body weight of mosquitoes was predicted to decrease under either scenario, but this reduction was not linked to a reduction in oviposition rates, which were predicted to increase for both scenarios. Shorter extrinsic incubation periods are pro…	Subnational	Western Pacific	Australia
18621	Biting the hand that feeds: Anthropogenic drivers interactively make mosquitoes thrive	lymphatic filariasis	Boerlijst, 2023	Field study		No	No	prospective	< 12 months (includes cross-sectional studies)	Culex pipiens s.l. from naturally colonized black plastic buckets, Leiden, Netherlands (Kingdom of the), 2020	Water salinity and temperature	Reference levels of water salinity and temperature	Temperature had no independent effect on larval survival, but the negative effect on survival of increasing salinity was only observed at higher temperature (30 °C versus 27 °C). Time to pupation was shorter with increasing temperature.	Subnational	European	Netherlands
52067	Burden of climate change on malaria mortality	malaria	Dasgupta, 2018	Modelling	spatial analysis (e.g. GIS); Other: Poisson regression	No	No	prospective	10+ years	People worldwide	Future climate in 2080-2100, as predicted in an ensemble of 19 GCMs under RCP8.5	Climate 1980-2010; malaria mortality, 1980-2010, from IHME	The relationship between temperature and malaria mortality was non-linear. As temperature increases from 12 °C, malaria mortality initially declines then increases again. Continent-specific calculations project thresholds beyond which malaria mortality increases of 28.2 °C and 26.3 °C in Africa and Asia, respectively. Increases in 3-monthly and 6-monthly standardized precipitation indexes result …	Global		Afghanistan, Albania, Algeria, Andorra, Angola, Antigua and Barbuda, Argentina, Armenia, Australia, Austria, Azerbaijan, Bahamas (the), Bahrain, Bangladesh, Barbados, Belarus, Belgium, Belize, Benin, Bhutan, Bolivia (Plurinational State of), Bosnia and Herzegovina, Botswana, Brazil, Brunei Darussalam, Bulgaria, Burkina Faso, Burundi, Cabo Verde, Cambodia, Cameroon, Canada, Central African Republi…
32939	Chagas disease ecoepidemiology and environmental changes in northern Minas Gerais state, Brazil	Chagas disease	Vianna, 2017	Laboratory research; Modelling; Ecological case report (first case in a new geography, range expansion)	spatial analysis	No	No	retrospective	10+ years	Triatoma sordida, Triatoma pseudomaculata and Trypanosoma cruzi in Mato Verde, Minas Gerais, Brazil	Crop, livestock and demographic variables for 1985, 1996 and 2006, obtained by census (area planted with cotton, quantity of each farm animal, area used as pasture, area covered by natural forests), LANDSAT TM 5 satellite images and climate data for 1990-2008	Crop, livestock and demographic variables for 1980, obtained by census (area planted with cotton, quantity of each farm animal, area used as pasture, area covered by natural forests), LANDSAT TM 5 satellite images and climate data for 1979-1982	T. sordida-colonized domiciliary areas in both the 1980s and 2007–2008; T. pseudomaculata did not. There was a trend towards a reduction in T. cruzi infection rates in sylvatic reservoirs, and of triatomines captured in both households and in the sylvatic environment. T. sordida populations fell over time in the sylvatic environment; T. pseudomaculata populations increased. This was associated wi…	Subnational	Americas	Brazil
24718	Chikungunya beyond the tropics: Where and when do we expect disease transmission in Europe?	dengue and chikungunya	Tjaden, 2021	Modelling	ecological niche model; process-based disease transmission model	No	No	retrospective	N/A (some modelling studies)	People and Aedes albopictus in Europe	Daily mean temperatures from weather stations, in the blended European Climate Assessment (ECA) dataset, for (i) 2018 (a more than usually hot summer in large parts of Europe); (ii) 2017 (outbreaks in Italy and France); and (iii) the long-term average for 1970-2000	Daily mean temperatures for 1970-2000 from WorldClim; a previously published global ecological niche model; a previously published global database of geo-referenced locations of chikungunya virus transmission	The previously published global ecological niche model had underestimated outbreak risk. The non-tropical ecological niche model captures all previous outbreaks in Europe, and predicts large parts of southern and western Europe and the coastal regions of south-eastern Europe to be suitable for chikungunya transmission, including mainland Portugal, Spain, France, Italy, Croatia, Albania, and Greec…	Regional	European
51437	Childhood malaria case incidence in Malawi between 2004 and 2017: Spatio-temporal modelling of climate and non-climate factors	malaria	Chirombo, 2020	Modelling	spatial analysis; spatio-temporal generalized linear mixed model	No	No	retrospective	10+ years	Children in Malawi	Alterations in climatic and environmental factors	Routine monthly paediatric outpatient clinical malaria case data, 2004-2017	From 2004 to 2017, the incidence in paediatric malaria increased from 50 to 53 cases per 1000 children. Rainfall and temperature anomalies and normalised difference vegetation index were associated with malaria incidence.	National	African	Malawi
17757	Climate Change Influences Potential Distribution of Infected Aedes aegypti Co-Occurrence with Dengue Epidemics Risk Areas in Tanzania	dengue and chikungunya	Mweya, 2016	Field study; Modelling	ecological niche model	No	No	prospective	10+ years	Aedes aegypti	Future climate for 2020 and 2050 as predicted in GCM data from the Coupled Model Intercomparison Project Phase 5	Observed climate 1950-2000; Ae. aegypti occurrence data from Dar es Salaam	By 2020, risk of dengue was predicted to expand from coastal areas to Mara, Arusha, Kagera and Manyara regions, but to disappear from parts of Morogoro, Ruvuma and near Lake Nyasa. By 2050, occurrence is predicted to shift to the central and northeastern parts of the country, with intensification around major lakes and retention of risk in coastal areas.	National	African	United Republic of Tanzania
17771	Climate Change Influences on the Global Potential Distribution of the Mosquito Culex quinquefasciatus, Vector of West Nile Virus and Lymphatic Filariasis	lymphatic filariasis	Samy, 2016	Modelling	maximum entropy model (MaxEnt)	Yes	No	prospective	N/A (some modelling studies)	Culex quinquefasciatus	Future climate (time period unspecified), as projected in 11 CMIP5 GCMs under RCP2.6, RCP4.5, RCP6.0, and RCP8.5	Climate, 1950-2000, from WorldClim; contemporary Cx. quinquefasciatus distribution from VectorMap, the Global Biodiversity Information Facility, and a literature search using PubMed	Under contemporary conditions, high suitability was identified across southern North America, much of South America, sub-Saharan Africa, south Asia, and most of Australia and New Zealand; parts of west Africa, western Europe, and East Asia were modeled as suitable environmentally, although with few observed occurrences. Highest stability between contemporary and future conditions appeared in the …	Global (all countries)		Afghanistan, Albania, Algeria, Andorra, Angola, Antigua and Barbuda, Argentina, Armenia, Australia, Austria, Azerbaijan, Bahamas (the), Bahrain, Bangladesh, Barbados, Belarus, Belgium, Belize, Benin, Bhutan, Bolivia (Plurinational State of), Bosnia and Herzegovina, Botswana, Brazil, Brunei Darussalam, Bulgaria, Burkina Faso, Burundi, Cabo Verde, Cambodia, Cameroon, Canada, Central African Republi…
19158	Climate Change Influences on the Potential Distribution of the Sand Fly Phlebotomus sergenti, Vector of Leishmania tropica in Morocco	leishmaniasis	Daoudi, 2022	Modelling	maximum entropy model (MaxEnt)	Yes	No	prospective	10+ years	Phlebotomus sergenti in Morocco	Future climate in 2041-2060 under RCP2.6 and RCP8.5	Estimated potential distribution of Ph. sergenti based on contemporary climate and epidemiological data for L. tropica 2010-2017, from the Ministry of Health	The potential distribution of L. tropica was projected to increase throughout the country (with exception of the NE and SW-most areas). The potential distribution of P. sergenti was predicted to increase by 28.9% under RCP2.6 and 28.8% under RCP8.5 (L. tropica is more widely distributed than that).	National (a whole country)	Eastern Mediterranean	Morocco
22839	Climate Change May Restrict the Predation Efficiency of Mesocyclops aspericornis (Copepoda: Cyclopidae) on Aedes aegypti (Diptera: Culicidae) Larvae	dengue and chikungunya	Tuno, 2020	Laboratory research	generalized linear models	No	Yes	prospective	< 12 months (includes cross-sectional studies)	Mesocyclops aspericornis (a copepod predator of Aedes larvae); Ae. aegypti larvae	Two larval densities, with or without copepods, and two nutritious conditions at three temperatures (20 °C, 27 °C, and 32 °C); he performance of M. aspericornis was evaluated by the number of offspring produced and the development time of offspring from egg to adulthood.	For explanatory variables, temperature, nutrition, initial larval density and the copepod presence and interaction terms of these parameters were used in the analysis of mosquito performance; the same parameters, except for copepod presence, were applied in the analysis of copepod performance	All factors (temperature, nutrition condition, initial density of Ae. aegypti larvae and copepod presence) significantly affected larval mortality and developmental time and pupal body weight of Ae. aegypti. Mortality of first instars was most influenced by the presence of copepod. The effect of copepod presence varied depending on conditions. At low larval density, copepod presence led to higher…	Subnational	Western Pacific	Viet Nam
57512	Climate Change Projections and its Impacts on Potential Malaria Transmission Dynamics in Uttarakhand	malaria	Parihar, 2022	Modelling	stage-structured model; a numerical dynamical malaria model (VECTRI)	No	No	prospective	10+ years	People and Anopheles culicifacies mosquitoes in Uttarakhand state, India	Future climate for 2006-2035, as projected in the CCSM4 GCM under RCP8.5	Baseline mean surface temperature and rainfall, 1975-2005	The climate model projected an increase in mean surface temperature of 1 °C above baseline and an increase in rainfall intensity by 15% during the summer monsoon season. This would lead to a 30% increase in entomological inoculation rate, and therefore increased malaria transmission, involving most parts of the state other than a few southern districts. The maximum increase in mosquito density an…	Subnational	South-East Asia	India
20800	Climate Change and Aedes Vectors: 21st Century Projections for Dengue Transmission in Europe	dengue and chikungunya	Liu-Helmersson, 2016	Modelling	spatial analysis (e.g. GIS); Other: temperature-dependent vectorial capacity equation	Yes	No	prospective	10+ years	Aedes aegypti, Ae. albopictus in 10 cities in Europe	Historical and future climate (temperature, diurnal temperature range) in 1901-2099 using data from the Climate Research Unit CRU-TS 3.22 database (using an ensemble mean from five GCMs under RCP2.6, RCP4.5, RCP6.0 and RCP8.5 for future projections)	Vectorial capacity based on data from 2004-2013; 3 reference cities in tropical and subptropical regions (Colombo, Miami, Singapore)	Compared with tropical and subtropical cities, Europe showed strong seasonality in dengue epidemic potential. No European city was projected to have year-round dengue epidemic transmission; the longest period would be eight months for Ae. aegypti and seven months for Ae. albopictus in Madeira by 2099 under RCP8.5. Dengue epidemic potential in Athens, Madeira, and Rome was consistently above thres…	Regional (multiple countries, but not all)	European	Albania, Andorra, Armenia, Austria, Belarus, Belgium, Bosnia and Herzegovina, Bulgaria, Croatia, Cyprus, Czech Republic, Denmark, Estonia, Finland, France, Germany, Greece, Hungary, Ireland, Italy, Latvia, Lithuania, Luxembourg, Malta, Monaco, Montenegro, Netherlands, North Macedonia, Norway, Poland, Portugal, Republic of Moldova, Romania, Russian Federation, San Marino, Serbia, Slovakia, Sloveni…
17753	Climate Change and Risk Projection: Dynamic Spatial Models of Tsetse and African Trypanosomiasis in Kenya	human African trypanosomiasis	Messina, 2012	Modelling	Other: dynamic spatial ecological model	No	No	prospective	10+ years	Glossina morsitans in Kenya	Future temperatures in 2050-2059, as projected in the Regional Atmospheric Modeling System (RAMS) version 4.4 driven with boundary conditions supplied from the Community Climate System Model 3.0 under SRES scenario A1B	Temperatures, 2000-2009, from RAMS; population data for Kenya	Amongst districts with the greatest forecast net change, (1) only Kitui and Kajiado (rangeland districts with relatively low human population density) were expected to experience a net decrease in tsetse distribution; and (2) districts experiencing a net increase in tsetse distribution were all in the Highlands. Other than Narok, all districts with a projected net increase had a population densit…	National (a whole country)	African	Kenya
19981	Climate Change and the Risk of Malaria Transmission in Iran	malaria	Hanafi-Bojd, 2020	Modelling	maximum entropy model (MaxEnt)	Yes	No	prospective	10+ years	Anopheles stephensi, An. culicifacies s.l., An. fluviatilis s.l., An. superpictus s.l., An. dthali, An. maculipennis s.l. and An. sacharovi in the Islamic Republic of Iran	Future climate for the 2030s and 2050s as predicted by WorldClim under RCP2.6, RCP4.5 and RCP8.5	Contemporary climate data from WorldClim; occurrence data for these mosquito species from multiple databases, 1970-2017	RCP8.5 is projected to reduce the range of An. culicifacies s.l., An. dthali and An. superpictus s.l. between the 2030s and the 2050s, but the reverse is projected to occur under RCP2.6 or RCP4.5. For An. fluviatilis s.l., RCP2.6 is projected to constrict range by the 2050s, whereas a range increase might be expected under the two other scenarios. Under any scenario, the high-risk area for An. ma…	National	Eastern Mediterranean	Iran (Islamic Republic of)
21098	Climate Variables Related to the Incidence of Human Leishmaniosis in Montenegro in Southeastern Europe during Seven Decades (1945-2014)	leishmaniasis	Medenica, 2023	Other: regression	.	No	No	retrospective	10+ years	People in Montenegro, 1945-2014	Meteorological data from the Center for Hydrometeorology Seismology of Montenegro for the northern (highlands), central and southern (coastal) regions	Incidence data from the Center for Disease Control and Prevention, Public Health Institute of Montenegro; epidemiological surveys undertaken by primary health care centres; patients’ medical records	Each 1 °C temperature increase was associated with an increase by 0.150 (0.013 to 0.287) in the number of cases of leishmaniosis in March, April and July. Each 1% increase in humidity was associated with a decrease in leishmaniasis cases by −0.314 (−0.029 to −0.599). These relationships were mediated by effects in the central region; no relationship was seen in the coastal region, and incidence o…	National	European	Montenegro
35452	Climate and Landscape Factors Associated with Buruli Ulcer Incidence in Victoria, Australia	Buruli ulcer	van Ravensway, 2012	Modelling	Network analysis and multilevel Poisson regression	No	No	retrospective	10+ years	People living in Victoria, Australia, from 1981–2008	Climate and landscape variables	Spatio-temporal structure of Buruli ulcer cases	Localities with greater proportions of forest cover and lower mean elevations had higher Buruli ulcer incidence. Precipitation 19 months earlier and minimum temperature 18 months prior were positively correlated with Buruli ulcer incidence. Total rainfall 5 months earlier was negatively correlated with Buruli ulcer incidence	Subnational	Western Pacific	Australia
21953	Climate and environmental factors affecting the incidence of cutaneous leishmaniasis in Isfahan, Iran	leishmaniasis	Ramezankhani, 2018	Modelling	Other: negative-binomial regression; spatial analysis; spatial autocorrelation	No	No	retrospective	5-10 years	People in Isfahan, Islamic Republic of Iran, 2007-2015	Climate (mean precipitation, mean temperature, mean humidity) and environmental (elevation, slope, vegetation cover), 2007-2015	Correlation	An increase by 1 unit in the mean air temperature and relative humidity was associated with a 6% increase in the incidence of cutaneous leishmaniasis.	Subnational	Eastern Mediterranean	Iran (Islamic Republic of)
51390	Climate based malaria forecasting system for Andhra Pradesh, India	malaria	Mopuri, 2020	Modelling	Other: Seasonal autoregressive integrated moving average model (SARIMA); polynomial regression	No	No	retrospective	10+ years	People in Visakhapatnam district, Andhra Pradesh, India, 2001-2016	Precipitation, temperature, wind speed, relative humidity and normalized difference vegetation index	Monthly malaria case data, 2001-2016, from the National Vector Borne Disease Control Programme	70% of cases were reported during the monsoon periods. Mean temperature, rainfall and normalized difference vegetation index had significant associations with malaria incidence.	Subnational	South-East Asia	India
20763	Climate change and Aedes albopictus risks in China: current impact and future projection	dengue and chikungunya	Liu, 2023	long time-series analysis and projection	.	No	No	prospective	10+ years	Aedes albopictus in China	Future climate in 2050 and 2080 based on trend analysis (not on GCMs)	Observed climate data from 80 meteorological stations from 1970-2021; Ae. albopictus surveillance data	Projected temperatures in 2050 and 2080 were ~ 1–1.5 °C higher than those projected by GCMs. In 2050 and 2080, Ae. albopictus may inhabit nearly all of China, with the risk period expanded from June-September to April-October and the at-risk population expanded from 960 million to 1.2 billion.	National	Western Pacific	China
17746	Climate change and African trypanosomiasis vector populations in Zimbabwe's Zambezi Valley: A mathematical modelling study	human African trypanosomiasis	Lord, 2018	Modelling	stage-structured model	No	No	retrospective	10+ years	Tsetse flies caught from stationary oxen at Rakomitjie, Mana Pools National Park, Zimbabwe, 1990-2017	Changing ambient temperature	Fitted temperature-dependent functions (mortality, oviposition and emergence rates)	Mean catches per afternoon declined from ~50 flies per animal in 1990 to ~0.1 in 2017. Since 1975, mean daily temperatures have risen by ~0.9˚C; temperatures in November have risen by ~2˚C. Modelled tsetse pupal emergence rate, larviposition rate, and both pupal and adult mortality increase with increasing temperature, consistent with the observed falls in tsetse catches. The Zambezi Valley may s…	Subnational	African	Zimbabwe
22193	Climate change and cutaneous leishmaniasis in the province of Ghardaïa in Algeria: A model-based approach to predict disease outbreaks	leishmaniasis	Saadene, 2023	Ecological case report	Other: GAM	No	No	retrospective	10+ years	People in Ghardaïa, Algeria 2000-2020	Case records	Historical case records	Cutaneous leishmaniasis has been reported in Algeria since at least 1860, but the disease has resurged since 2000, especially in the province of Ghardaïa. Nationally, from 2000-2020, the Algerian Ministry of Health recorded a total of 217 741 cases, with Ghardaïa (in the central part of the country) recording 9328 (4.3%) of these.	Subnational	African	Algeria
28053	Climate change and future potential temperature dependent malaria transmission gates	malaria	Schröder, 2010	Modelling	spatial analysis (e.g. GIS); Other: regression Kriging (a combination of multiple linear regression and kriging)	No	No	prospective	10+ years	People in Germany; Plasmodium vivax; Anopheles atroparvus	Recorded temperatures 1991-2007; future air temperatures for 2021-2080 as projected in the REMO and WettReg models under scenario A1B	Baseline air temperatures, 1961-1990, from the German Meteorological Service	In the period 1991-2007, malaria transmission (R0>1) was possible for 3 months of the year in 70% of German territory; an increase from 26% during the baseline period. In REMO projections for 2051-2080 under scenario A1B, almost the whole of Germany has temperature conditions suitable for 4 or 5 months of malaria transmission.	National	European	Germany
72909	Climate change and its effect on the vulnerability to zoonotic cutaneous leishmaniasis in Iran	leishmaniasis	Charrahy, 2021	Modelling	maximum entropy model (MaxEnt)	Yes	No	prospective	10+ years	Phlebotomus papatasi and reservoir rodent species for cutaneous leishmaniasis, Rhombomys opimus, Meriones libycus, Meriones hurrianae, Tatera indica, Nesokia indica, in the Islamic Republic of Iran	Future climate in the 2030s and 2050s, as projected in the spatially downscaled GCM data from CCAFS, under RCP2.6 and RCP8.5	Estimated vector distribution (prediction map of environmental suitability) based on contemporary climate, 1970-2000, and occurrence data from the literature, 1980-2019	Vector distribution in 2030 under RCP2.6 was projected to change spatially compared to its current distribution; RCP8.5 shows expansion of hot spots in the southwest of the country. For 2050 and RCP2.6 there is predicted reduction of suitable areas in the northeast; RCP8.5 reduction of suitable areas in NE, increase in SW areas. Host distributions: Rhombomys opimus - Predicted reduction of suitab…	National (a whole country)	Eastern Mediterranean	Iran (Islamic Republic of)
61043	Climate change and malaria in Jhapa district of Nepal: Emerging evidences from Nepal	malaria	Bhandari, 2013	Cohort study		No	No	retrospective	5-10 years	People in Jhapa district, Nepal, 1999-2008	Increasing mean annual temperature (+0.04 °C/year), increasing maximum annual temperature (+0.06 °C/year) and increasing minimum annual temperature (+0.01 °C/year); decreasing annual total rainfall (7.1 mm/year); increasing morning relative humidity (0.2% in monsoon season, and 3.8% in winter); increasing evening relative humidity (0.6% increase post-monsoon season, 3.2% increase pre-monsoon seas…	Baseline mean annual temperature 23.9 °C in 1987; annual rainfall 2738 mm in 1984; malaria incidence from the Health Management Information System of the Department of Health Services	An overall increase in annual malaria cases was recorded from 1998 to 2005, correlating with maximum and minimum average annual temperatures and rainfall. There was no significant correlation between malaria incidence and relative humidity.	Subnational	South-East Asia	Nepal
31456	Climate change and potential distribution of zoonotic cutaneous leishmaniasis in Central Iran: Horizon 2030 and 2050	leishmaniasis	Shiravand, 2019	Modelling	maximum entropy model (MaxEnt)	Yes	No	prospective	10+ years	Phlebotomus papatasi and rodent reservoir hosts of cutaneous leishmanisis (Rhombomys opimus, Meriones libycus, Tatera indica) in Yazd Province, Islamic Republic of Iran	Future climate in 2030 and 2050, as projected in the BCC-CSM1-1(m) model under RCP4.5 and RCP8.5	Vector and reservoir occurrence data from the literature	Increase in habitat suitability for the vector and reservoir compared to baseline: in 2030 and 2050, under RCP8.5, the area predicted to be highly suitable for P. papatasi falls between the two time points. Increase in presence of the vector in the western parts and of the reservoir in the northern and central parts of the province.	Subnational	Eastern Mediterranean	Iran (Islamic Republic of)
22078	Climate change and range expansion of the Asian tiger mosquito (Aedes albopictus) in Northeastern USA: implications for public health practitioners	dengue and chikungunya	Rochlin, 2013	Field study; Modelling	maximum entropy model (MaxEnt); spatial analysis (e.g. GIS)	Yes	No	prospective	10+ years	Aedes albopictus and people in the northeast United States of America	Future climate in the 2020s, 2050s and 2080s, as projected in the CGCM2 GCM under SRES B2 and A2	Climate 1950–2000, from WorldClim; Ae. albopictus adult entomological survey data (light traps and gravid traps) from New Jersey, New York and Pennsylvania	The land area with environmental conditions suitable for Ae. albopictus populations was projected to increase 11% in the subsequent two decades and to 38-45% by the end of the century. Under both B2 and A2 scenarios, three-fold range expansionwas predicted for 2010–2039, from 5% to 16% of the entire northeastern USA, especially in southern New England (Connecticut, Rhode Island, and eastern Massa…	Subnational	Americas	United States of America
51168	Climate change and the dynamics of age-related malaria incidence in Southern Africa	malaria	Lubinda, 2021	Modelling	Other: spatiotemporal autocorrelation via random effect structures from a conditional autoregressive prior distribution for modelling.	No	Yes	retrospective	5-10 years	People in Zambia	Temperature and rainfall, 2000-2016; malaria control interventions such as mosquito nets (LLIN) and indoor residual spraying (IRS), using data obtained from the Zambia malaria elimination program	Malaria control interventions without the impact of changing climate	Environmental variables were stronger predictors of malaria incidence than interventions. Climate parameters, particularly temperature, have offset the expected effectiveness of interventions. Temperature increases were modelled to be making conditions more suitable for malaria transmission. A 10.7% increase was observed in total malaria cases for all age groups regionally, with a 23.1% increase …	Subnational	African	Zambia
17704	Climate change and the emergence of vector-borne diseases in Europe: case study of dengue fever	dengue and chikungunya	Bouzid, 2014	Field study; Modelling	spatial analysis; Generalized Additive Model	No	No	prospective	10+ years	People in Europe	Future climate for 2011-2100 as predicted in RCM COSMO-CLM, forced with output from the coupled atmosphere–ocean GCM ECHAM5-MPIOM under SRES A1B	Dengue risk as a function of climate and socioeconomic factors in Mexico for 1985–2007; the Mexico-informed model to predict dengue incidence in Europe for 1960-1990	An increase in dengue risk is projected, with highest incidence predicted for 2070-2100 in southern Europe, Italy, the Po river valley, the Spanish Mediterranean coast and southern Spain in general. In large parts of France, south-western Germany, Hungary and the Balkan region, a change is predicted from virtually no risk at baseline to an incidence of up to 10 cases per 100 000 inhabitants.	Regional	European
54079	Climate change and the global malaria recession	malaria	Gething, 2010	Modelling	spatial analysis (e.g. GIS); Other: Plasmodium falciparum Parasite Rate converted to basic reproduction number	No	Yes	retrospective	10+ years	People in regions with varying levels of malaria endemicity: Africa, South-East Asia, and Central and South America	Climate change since 1900	historical and contemporary estimated endemicity classes, translated into approximate values of the reproductive number to allow comparison	Increasing temperatures have led to changes in malaria epidemiology due to biological effects on the Anopheles vector and Plasmodium parasite. Non-climatic factors, such as disease control and urbanization, have had a greater influence on malaria's geographic extent and intensity than climatic factors during the twentieth century. Climate-induced effects on malaria are proposed to be smaller in m…	Global (all countries)		Afghanistan, Albania, Algeria, Andorra, Angola, Antigua and Barbuda, Argentina, Armenia, Australia, Austria, Azerbaijan, Bahamas (the), Bahrain, Bangladesh, Barbados, Belarus, Belgium, Belize, Benin, Bhutan, Bolivia (Plurinational State of), Bosnia and Herzegovina, Botswana, Brazil, Brunei Darussalam, Bulgaria, Burkina Faso, Burundi, Cabo Verde, Cambodia, Cameroon, Canada, Central African Republi…
18982	Climate change and the increase of human population will threaten conservation of Asian cobras	snakebite envenoming	Chowdhury, 2021	Modelling	ecological niche models; spatial analysis (e.g. GIS)	Yes	No	prospective	10+ years	Ten Asian cobra species (Naja Oxiana, N. naja, N. kaouthia, N. atra, N. siamensis, N. mandalayensis, N. sumatrana, N. sputatrix, N. samarensis and N. philippinensis)	Future climate in 2070 as projected in four atmosphere-ocean GCMs (CCSM, CNRM, MIROC, MRI) under RCP2.6, RCP4.5, RCP6.0 and RCP8.5	Contemporary climate, from ecoclimate; occurrence data from the literature, the collection records of the Venom Research Centre, Bangladesh, iNaturalist, IUCN Red List, and the Global Biodiversity Information Facility	By 2070, Asian cobras are predicted to lose an average of 60% of their current suitable climatic range. Naja mandalayensis, N. sputatrix, N. samarensis and N. philippinensis are likely to have no remaining accessible ecological niche. Migration of cobras to newly suitable climatic zones might require revisions to local clinical guidance and investment in antivenom design.	Regional	Eastern Mediterranean, European, South-East Asia; Western Pacific	Afghanistan, Bangladesh, Bhutan, Cambodia, China, Democratic People's Republic of Korea, India, Indonesia, Iran (Islamic Republic of), Japan, Kazakhstan, Kyrgyzstan, Lao People's Democratic Republic, Mongolia, Myanmar, Nepal, Pakistan, Papua New Guinea, Philippines, Thailand, Turkmenistan, Uzbekistan, Viet Nam, Yemen
68330	Climate change and the potential global distribution of Aedes aegypti: spatial modelling using geographical information system and CLIMEX	dengue and chikungunya	Khormi, 2014	Modelling	Other: CLIMEX software package	Yes	No	prospective	10+ years	Aedes aegypti	Future climate in 2030 and 2070, as projected in twoGCMs (CSIRO-Mk3.0 and MIROC-H) under scenarios A1B and A2	Historical climate, 1950 to 2000; data on the contemporary distribution of Ae. Aegypti from the USA Centers for Disease Control and Prevention, the Center for International Earth Science Information Network, and published literature	Much of the tropics and subtropics was projected to continue to be suitable, however climatically favourable areas for Ae. aegypti globally were projected to contract overall. Some currently unfavourable areas, such as inland Australia, the Arabian Peninsula, the southern part of the Islamic Republic of Iran, and some parts of North America were projected to possibly become climatically favourabl…	Global (all countries)		Afghanistan, Albania, Algeria, Andorra, Angola, Antigua and Barbuda, Argentina, Armenia, Australia, Austria, Azerbaijan, Bahamas (the), Bahrain, Bangladesh, Barbados, Belarus, Belgium, Belize, Benin, Bhutan, Bolivia (Plurinational State of), Bosnia and Herzegovina, Botswana, Brazil, Brunei Darussalam, Bulgaria, Burkina Faso, Burundi, Cabo Verde, Cambodia, Cameroon, Canada, Central African Republi…
53666	Climate change and vector-borne diseases: An economic impact analysis of malaria in Africa	malaria	Egbendewe-Mondzozo, 2011	Modelling	Other: Semi-parametric econometric model	No	No	prospective	10+ years	People in 25 African countries	Ttemperature and precipitation in 2100 drawn, as projected in 21 GCMs under scenario A1B	Malaria outbreak data in modelled countries, 1990-2000, with associated monthly temperature and precipitation data, from a previously published paper; population, population density and GDP data; national gini index; per-capita health expenditure; number of hospital bes per 1000 people	Between 1980 and 2000, climate change was estimated to have increased malaria incidence in most modelled countries; in Algeria, Central African Republic, Djibouti, Egypt, Malawi and Morocco the estimated increase was >21%. Marginal additional changes in temperature and precipitation were projected to lead to a significant future change in the incidence of malaria for most countries by 2100. Some …	Regional (multiple countries, but not all)	African	Algeria, Benin, Botswana, Burkina Faso, Burundi, Central African Republic, Chad, Côte d'Ivoire, Djibouti, Egypt, Ethiopia, Ghana, Guinea, Malawi, Mali, Mauritania, Morocco, Niger, Rwanda, South Africa, Sudan, Togo, Uganda, United Republic of Tanzania, Zimbabwe
18531	Climate change and vector-borne diseases: a multi-omics approach of temperature-induced changes in the mosquito	dengue and chikungunya	Bellone, 2023	Laboratory research		No	No	N/A (cross-sectional studies)	<12 months	Aedes albopictus grown from eggs sampled using ovitraps in July 2018 in Montpellier, France orally challenged with chikungunya-infected or uninfected blood meals; chikungunya virus consumed by Ae. albopictus	Incubation at 28 °C for 9 days	Incubation at 20 °C for 9 days	Chikungunya infection upregulated most genes (mainly in immune and stress-related pathways) at 20 °C but not at 28 °C, and significantly increased the abundance of Serratia marcescens at 28 °C. Chikungunya evolutionary dynamics were different at the different incubation temperatures; six temperature-specific single nucleotide variants were identified.	Subnational	European	France
17725	Climate change effects on Chikungunya transmission in Europe: geospatial analysis of vector's climatic suitability and virus' temperature requirements	dengue and chikungunya	Fischer, 2013	Modelling	maximum entropy model (MaxEnt); spatial analysis (e.g. GIS)	Yes	No	prospective	10+ years	Aedes albopictus in Western Europe	Future climate in 2011–2040, 2041–2070 and 2071–2100, as projected in the COSMO-CLM regional climate model under scenarios A1B and B1	Temperature requirements for chikungunya virus transmission in 1995-2007, from a previously published study (mean temperatures >20°C for a period of at least one month)	Both A1B and B1 scenarios projected an increase in risk Western Europe (e.g. Belgium, France, Luxemburg, Netherlands) in the period to 2050, and from 2050 onwards for central parts of Europe (e.g. Germany). The southernmost parts of Europe were projected to be generally unsuitable, though many Mediterranean regions were projected to remain persistently suitable. The highest risk of transmission b…	Regional	European	Albania, Andorra, Armenia, Austria, Belarus, Belgium, Bosnia and Herzegovina, Bulgaria, Croatia, Cyprus, Czech Republic, Denmark, Estonia, Finland, France, Germany, Greece, Hungary, Ireland, Italy, Latvia, Lithuania, Luxembourg, Malta, Monaco, Montenegro, Netherlands, North Macedonia, Norway, Poland, Portugal, Republic of Moldova, Romania, Russian Federation, San Marino, Serbia, Slovakia, Sloveni…
21000	Climate change impacts on Anopheles (K.) cruzii in urban areas of Atlantic Forest of Brazil: Challenges for malaria diseases	malaria	Marques, 2021	Modelling	maximum entropy model (MaxEnt)	Yes	No	prospective	10+ years	Anopheles cruzii malaria vector in 50km buffer zone around species occurrence data in south and southeastern states of Brazil	Future climate in 2050, as projected in 21 GCMs under RCP4.5 and RCP8.5	Weather data from 1950-2000; occurrence data from GBIF	Predicted distributions under RCP4.5 and RCP8.5 closely similar to present-day distributions. More coastal cities becoming suitable by 2050. In interior areas there is marked increase in predicted suitability. Stronger responses to climate change in interior areas under RCP8.5. Suitable area increases of >75% for An. cruzii within vicinity of 20 large Brazilian cities ( >100,000 inhabitants). Bas…	Subnational	Americas	Brazil
17784	Climate change impacts on the distribution of venomous snakes and snakebite risk in Mozambique	snakebite envenoming	Zacarias, 2019	Modelling	maximum entropy model (MaxEnt); principal component analysis to reduce dimensionality and collinearity among environmental layers	No	No	prospective	10+ years	Venomous snakes (13 species) and people in Mozambique	Future climate and human population in 2070-2099, as projected in three GCMs (CCSM4, MIROC5, GISS-E2-R), under RCP 8.5	Climate, 1950-2000, from WorldClim; contemporary distribution, based on species occurrence records from the Global Biodiversity Information Facility and Vertnet	Snakebite risk affects people in large portions of Mozambique. Venomous snakes are particularly concentrated in the southern and central regions. Climate change might drive potential migration of snake suitability northward and southward, with four species expected to become nationally extinct. Considerable future reduction in climatically suitable area was projected for nine of 13 species, with …	National (a whole country)	African	Mozambique
18764	Climate change influences on global distributions of dengue and chikungunya virus vectors	dengue and chikungunya	Campbell, 2015	Modelling	maximum entropy model; ecological niche model	Yes	No	prospective	10+ years	Aedes albopictus and Ae. aegypti mosquitoes	Future climate for 2050 as projected in the CMIP4 model summarizing 4-8 different GCMs for the scenarios A2, B1 and A1B	Present-day climate (1950–2000) from layers provided in the WorldClim data archive; known present-day distributions of Ae. albopictus and Ae. aegypti	Both species may have fulfilled much or all of their invasive potential globally. Ae. aegypti may have some potential for northward expansion in eastern North America, South Asia and East Asia, southward in Africa and Australia, and in interior South America and Central Africa. Ae. albopictus could expand its distributional potential in eastern North America and East Asia, across Africa and in ea…	Global		Afghanistan, Albania, Algeria, Andorra, Angola, Antigua and Barbuda, Argentina, Armenia, Australia, Austria, Azerbaijan, Bahamas (the), Bahrain, Bangladesh, Barbados, Belarus, Belgium, Belize, Benin, Bhutan, Bolivia (Plurinational State of), Bosnia and Herzegovina, Botswana, Brazil, Brunei Darussalam, Bulgaria, Burkina Faso, Burundi, Cabo Verde, Cambodia, Cameroon, Canada, Central African Republi…
19832	Climate change maladaptation for health: Agricultural practice against shifting seasonal rainfall affects snakebite risk for farmers in the tropics	snakebite envenoming	Goldstein, 2023	Modelling	individual or agent based model	No	Yes	retrospective	5-10 years	Farmers in Ratnapura district, Sri Lanka, 2008-2017, home to three medically important snake species (Daboia russelli, Naja naja and Hypnale hypnale)	Adaptations to (1) change rice crop to short-duration variety; (2) change mechanisation in rubber cropping, leading to low-frequency tapping throughout the year, including during rainy periods; and (3) change in tea harvest intensity from consistent harvest throughout the year to a strategy based on tea yield and rainfall in the previous month, increaseing labour by 0.5 hours per hectare above ba…	Standard practices for rice (longer-duration variety), rubber (tapping only in non-rainy periods), and tea farmers (harvesting consistently during the year)	For rice farmers, adaptations led to a decrease in per-capita snakebite incidence by 16% overall, and a 17% decrease in total snakebites during the simulation period (with a high annual variability in the difference between snakebite incidence for adapted vs standard practice). For rubber farmers, adaptations increased the hourly per-farmer snakebite incidence compared to standard practice by 33%…	Subnational	South-East Asia	Sri Lanka
20801	Climate change may enable Aedes aegypti infestation in major European cities by 2100	dengue and chikungunya	Liu-Helmersson, 2019	Modelling	Other: a process-based mathematical model with three compartments (larvae, pupae, adults); birth, death, fecundity, and stage-transition rates dependent on temperature and/or precipitatio; fecundity additionally dependent on local human population density	Yes	No	prospective	10+ years	Aedes aegypti in Western Europe	Future climate in 2006-2099, as predicted by an ensemble of five CMIP5 GCMs under RCP2.6 and RCP8.5	Past climate, as recorded in the Climate Research Unit CRU TS 3.25 database, gridded 0.5° x 0.5°; monthly mean temperature and precipitation for 1901-2015; past annual human population from ISMIP, gridded 0.5° x 0.5°; future annual human population, as predicted by ISMIP, gridded 0.5° x 0.5°	Negative Ae. aegypti population growth rate was predicted for most of the period 2005-2014, consistent with the general absence of the vector from Europe in that decade. Small parts of southern Italy, Spain, Portugal, Greece, and Turkey showed population growth rates in the model at the border of vector establishment. Future projections are for an increasing risk of the vector becoming establishe…	Regional (multiple countries, but not all)	European	Albania, Andorra, Armenia, Austria, Belarus, Belgium, Bosnia and Herzegovina, Bulgaria, Croatia, Cyprus, Czech Republic, Denmark, Estonia, Finland, France, Germany, Greece, Hungary, Ireland, Italy, Latvia, Lithuania, Luxembourg, Malta, Monaco, Montenegro, Netherlands, North Macedonia, Norway, Poland, Portugal, Republic of Moldova, Romania, Russian Federation, San Marino, Serbia, Slovakia, Sloveni…
51561	Climate drivers of malaria at its southern fringe in the Americas	malaria	Laneri, 2019	Modelling	Other: convergent cross-mapping	No	No	retrospective	10+ years	People in Tartagal, Salta province, Argentina, 2000-2011	Maximum temperature, minimum temperature, humidity, 2000-2011	Plasmodium vivax malaria cases, 2000-2011, from the Argentina Ministry of Health	Correlation was weak between the climatic variables and malaria incidence. Cases of malaria were bounded by relative humidity lagged by 13 weeks, which had stronger association close to the extremes of humidity recorded for the region (~20-30% minimum humidity and >85% maximum humidity). In general, a rise in temperature was associated with an increase in the number of cases, although the strengt…	Subnational	Americas	Argentina
50380	Climate parameter and malaria association in north-east India	malaria	Gouda, 2023	Other: Time series analysis and regression models		No	No	retrospective	10+ years	People in eight northeast states (Arunachal Pradesh, Assam, Manipur, Meghalaya, Mizoram, Nagaland, Sikkim, Tripura), India, 1993-2018	Meteorological parameters, 1993-2018, from the Indian Meteorological Department	Malaria incidence, 1993-2018, from the National Vector Borne Disease Control Program	Regional climate had the most significant association with malaria incidence in the states of Arunachal Pradesh, Meghalaya, Tripura and Nagaland. In other states the association was moderate.	Subnational	South-East Asia	India
18177	Climate variability, socio-ecological factors and dengue transmission in tropical Queensland, Australia: A Bayesian spatial analysis	dengue and chikungunya	Akter, 2021	Modelling	maximum entropy model (MaxEnt); spatial analysis (e.g. GIS); Other: Bayesian spatial analysis	No	No	retrospective	5-10 years	People in the tropical climate zone of Queensland, Australia, 2010-2015	Temperature and rainfall, 2010-2015, from the Australian Bureau of Meteorology	Baseline climate conditions; georeferenced laboratory-confirmed dengue cases notified to Queensland Health, 2010-2015	Higher rates of dengue were observed in the urban areas of Cairns and Townsville and lower values outside of those areas. Dengue incidence was predicted to increase by 85% [95% Credible Interval 25%, 186%] for a 1-mm increase in average annual rainfall.	Subnational	Western Pacific	Australia
19271	Climate-based models for understanding and forecasting dengue epidemics	dengue and chikungunya	Descloux, 2012	Modelling	spatial analysis; Time series analysis, Comparative analysis of epidemic and non-epidemic years; Multivariate modelling of dengue outbreak risk	Yes	No	retrospective	10+ years	People in Noumea, New Caledonia, 1971-2010	Local and remote climate conditions	Time series analysis of monthly, quarterly and annual data on dengue incidence, entomological indices and climatic variables, including temporal evolution at inter-annual and seasonal scales	A trend towards increasing risk of dengue outbreaks was observed in the context of increasing mean annual temperature.	Subnational	Western Pacific	France
20706	Climate-driven variation in mosquito density predicts the spatiotemporal dynamics of dengue	dengue and chikungunya	Li, 2019	Modelling	compartmental epidemiological model (e.g. SEIR); spatial analysis (e.g. GIS); generalized additive model	No	No	retrospective	10+ years	People and Aedes mosquitos in 26 selected cities, China, 2005-2015	Daily mean temperature and precipitation, 2005-2015, from the China Meteorological Data Sharing Service System	Biweekly summaries of cases of dengue, 2005-2015, from the China National Notifiable Disease Surveillance System; Ae. aegypti and Ae. albopictus light trap surveillance data, 2005-2015, from the Chinese Center for Disease Control and Prevention, collected daily and transformed to monthly mosquito density	There was a significant association between mosquito density and local climate conditions in the previous month, with somewhat differing precipitation-abundance associations in different parts of China. There was an increasing precipitation-abundance association in all areas; linear in some places and non-linear in others. The fitted incidence matched observed human cases well, including the larg…	Subnational	Western Pacific	China
22103	Climatic effects on mosquito abundance in Mediterranean wetlands	malaria	Roiz, 2014	Field study; Modelling	ARIMA (autoregressive time-series model); GAMs	Yes	No	prospective	10+ years	Wild Anopheles atroparvus in southwest Spain	Future climate in 2011-2100, as projected under scenarios A2 and B2	Climate, 1961-1990; mosquito occurrence data, 2003-2012; intra-annual vs. inter-annual variation	Humidity was negatively associated with intra-annual female mosquito abundance. No climatic variables were significantly associated with inter-annual abundance. Future projections not done for An. atroparvus.	Subnational	European	Spain
22101	Climatic factors driving invasion of the tiger mosquito (Aedes albopictus) into new areas of Trentino, northern Italy	dengue and chikungunya	Roiz, 2011	Field study; Modelling	spatial analysis (e.g. GIS); Other: Generalized Linear Model (GLM) with binomial distribution and logit link	No	No	prospective	10+ years	Aedes albopictus in Trentino, Italy	Future climate in 2040-2050 under SRES A2	Baseline climate, 2001–2009; occurrence data from field studies using ovitraps	The highly suitable area for Ae. albopictus is spreading northward. By 2050, the potential distribution area in the Province was projected to increase, particularly in the central valleys, eastwards through the Valsugana Valley, and through the western valleys.	Subnational	European	Italy
31182	Climatic factors influencing dengue incidence in an epidemic area of Nepal	dengue and chikungunya	Tuladhar, 2019	Modelling	Other: negative binomial regression	No	No	retrospective	5-10 years	People in Chitwan district, Nepal, 2010-2017	Maximum temperature, minimum temperature, rainfall and relative humidity	Regression analysis	For each 1 °C increase in minimum temperature at lag 2 months, the expected log of dengue case increases by 0.363. For each 1 °C increase in maximum temperature of the corresponding month the expected log of dengue cases increases by 0.176. For each 1% increase in relative humidity, the expected log of dengue cases increases by 0.104.	Subnational	South-East Asia	Nepal
20169	Climatic fluctuations and malaria transmission dynamics, prior to elimination, in Guna Yala, República de Panamá	malaria	Hurtado, 2018	Other: Time series correlation study		No	No	retrospective	10+ years	People in Comarca Guna Yala, Panama, 1998-2016	Rainfall, temperature, normalized difference vegetation index, El Niño 4 time series index	Monthly malaria cases, confirmed by thick blood smear, 1998-2016	Malaria incidence was positively associated with rainfall (lagged at 7 months) and negatively associated with normalized difference vegetation index (lagged at 8 months) and the El Niño 4 index (lagged at 15 months).	Subnational	Americas	Panama
29989	Combined effects of hydrometeorological hazards and urbanisation on dengue risk in Brazil: a spatiotemporal modelling study	dengue and chikungunya	Lowe, 2021	Modelling	spatial analysis; distributed lag non-linear models; spatiotemporal Bayesian hierarchical model	No	No	retrospective	10+ years	People in 558 microregions of Brazil, 2001-2019	Extreme hydro-meteorological hazards (severe drought, extremely wet conditions)	Absence of these hazards	Risk of dengue increased 0-3 months after extremely wet conditions (maximum relative risk at 1 month lag 1·56) and 3-5 months after drought conditions (maximum relative risk at 4 months lag 1·43). When interactions with degree of urbanization were incorporated, relative risk of dengue was greater in highly urbanized areas 3-5 months after extreme drought (perhaps due to creation of temporary wate…	National	Americas	Brazil
19602	Combining climatic projections and dispersal ability: a method for estimating the responses of sandfly vector species to climate change	leishmaniasis	Fischer, 2011	Modelling	maximum entropy model (MaxEnt); Other: a combination of the MaxEnt model with vector competence and climate change models	Yes	No	prospective	10+ years	Five species of Phlebotomus sandflies in Austria, Germany, and Switzerland	Future climate in 2011-2040, 2041-2070, 2071-2100 under scenarios A1B and B1	Contemporary climate	Central European climates were projected become increasingly suitable for those vector species with a current SW focus of distribution. Highest suitability of Central Europe is projected for all species in the second half of the 21st century, except for P. perfiliewi. Sandflies will hardly be able to occupy their climatically suitable habitats entirely, due to their limited natural dispersal abil…	Regional (multiple countries, but not all)	European	Austria, Germany, Switzerland
19847	Comparative entomological study on ecology and behaviour of Anopheles mosquitoes in highland and lowland localities of Derashe District, southern Ethiopia	malaria	Gone, 2014	Ecological case study		No	No	prospective	< 12 months	Larval and adult anopheline mosquitoes in Wozeka, Walyte and Gidole (1300-2650 m above sea level), Southern Nations, Nationalities and Peoples’ Region, Ethiopia	Monthly entomological surveys, October 2011 - February 2012		An. arabiensis and An. funestus s.l. were found at high densities at the lowland site (Wozeka). An. christyi and An. demeilloni were abundant in the highland sites (Walyte and Gidole). An. pharoensis and An. cinereus were scarce and only found in the lowland and highlands, respectively. Temperature was significantly and positively correlated with mean larval density of most Anopheles species. Non…	Subnational	African	Ethiopia
52081	Comparison of malaria simulations driven by meteorological observations and reanalysis products in Senegal	malaria	Diouf, 2017	Modelling	Other: Liverpool Malaria Model	No	No	retrospective	10+ years	People in Senegal	Meteorological data for 11 locations in Senegal, 1910-2016	Observed malaria case data, 2001-2010	A two-month lag was shown between peak rainfall (August) and the peak in reported malaria cases (October). Simulated malaria risk decreased during the 1970s and 1980s in Senegal. This is consistent with the observed decline in vector abundance and case incidence reported in the literature.	National	African	Senegal
21739	Comparison of the spatial patterns of schistosomiasis in Zimbabwe at two points in time, spaced twenty-nine years apart: is climate variability of importance?	schistosomiasis	Pedersen, 2017	Field study; Modelling	Other: Bayesian geostatistical logistic regression models	No	No	retrospective	10+ years	School-aged children in Zimbabwe, 1981 and 2010	Rainfall, temperature and normalized difference vegetation index, March to May (the period of rapid development of the intermediate snail host)	1981 and 2010 surveys to estimate prevalence of Schistosoma haematobium (41%, 18%) and S. mansoni (8%, 7.3%)	The high prevalence areas for S. haematobium decreased from 1981 to 2010. Over this period, S. mansoni prevalence declined in the west and rose in the east. Human activities, soil characteristics and altitude were more strongly associated with prevalence in the model than climate factors.	National (a whole country)	African	Zimbabwe
20460	Complex Interactions between Temperature and Relative Humidity on Water Balance of Adult Tsetse (Glossinidae, Diptera): Implications for Climate Change	human African trypanosomiasis	Kleynhans, 2011	Laboratory research; Modelling	temperature and humidity dependent physiological traits [water loss rate, body water content, body lipid content and body mass] analysed with Type3 generalized linear models and normal error distribution, with body size as a covariate	No	No	prospective	< 12 months (includes cross-sectional studies)	Lab-reared adult Glossina brevipalpis, G. morsitans centralis, G. pallidipes, and G. palpalis gambiensis	Controlled temperature and humidity experiments	Comparisons across species	Significant differences were observed in water loss rates and survival times between species, even in comparison between the two savannah and between the two forest species. Future mechanistic models of tsetse responses to climate change incorporating water balance physiology should use species-specific information.	Subnational	African	South Africa
34630	Complex temporal climate signals drive the emergence of human water-borne disease	Buruli ulcer	Morris, 2014	Field study		No	No	retrospective	10+ years	People in French Guiana, 1969-	Rainfall variation	Historical records	Outbreaks of Buruli ulcer are associated with combinations of rainfall patterns occurring on a long (i.e., several years) and short (i.e., seasonal) temporal scale, in addition to stochastic events driven by the El Niño-Southern Oscillation that may disrupt or interact with these patterns.	Subnational	Americas	France
20712	Correlation between clonorchiasis incidences and climatic factors in Guangzhou, China	foodborne trematodiases	Li, 2014	Modelling	Other: negative binomial multivariable regression	No	No	retrospective	5-10 years	People in Guangzhou, China	Changes in average monthly temperature, monthly aggregate rainfall, average relative humidity, average monthly wind velocity, average monthly atmospheric pressure, monthly aggregate sunshine	22.49°C average monthly temperature; 156.10 mm monthly aggregate rainfall; 73.2% average monthly relative humidity; 1.76 m/s average monthly wind velocity; 1007.29 hPa average monthly atmospheric pressure; 130.15 hours average monthly aggregate sunshine	A 1°C rise in temperature corresponded with an increase of 1.2% (95% CI 0.88% to 1.48%) in the monthly incidence of clonorchiasis. A 1mm rise in rainfall corresponded with an increase of 0.03% (95% CI 0.01% to 0.04%) in cases. A 1% rise in relative humidity corresponded with a decrease in the monthly number of cases by 1.51% (95% CI -1.75% to -1.27%).	Subnational	Western Pacific	China
28666	Correlation of Dengue and Meteorological Factors in Bangladesh: A Public Health Concern	dengue and chikungunya	Islam, 2023	Modelling	Simple Exponential Smoothing Model; Auto-Regressive Integrated Moving Average Model; Seasonal Auto-Regressive Integrated Moving Average Model; GA time series models; Generalized Linear Mixed Models	No	No	retrospective	10+ years	People in Bangladesh, 2000-2023	Daily dew point, daily temperatures, precipitation, relative humidity, surface pressure, and wind velocity 2 m above ground level	Reference levels for these parameters	A 1 °C increase in dew point might increase the risk of dengue 2-5 times. In the summer and monsoon seasons, a 1 mm increase in rainfall is predicted to increase dengue cases by 8%.	National	South-East Asia	Bangladesh
28678	Current and future distribution of a parasite with complex life cycle under global change scenarios: Echinococcus multilocularis in Europe	echinococcosis	Cenni, 2023	Modelling	maximum entropy model (MaxEnt); Other: species distribution model, machine learning	Yes	No	prospective	10+ years	Echinococcus multilocularis in Europe	Future climate and land cover in 2041-2060, as projected in three GCMs (HadGEM2- ES, IPSL- CM5A- LR, MIROC5) under RCP2.6, RCP4.5, and RCP8.5	Climate, 1970-2000, from WorldClim; contemporary georeferenced presence data in Europe, from the EmsB Website for Echinococcus Typing and a literature search conducted in February 2020	The genetic diversity of E. multiloculoaris is higher in central Europe than in surrounding areas. This increased adaptive potential could buffer the negative effects of unfavourable climatic conditions. Future projections suggested the appearance of highly suitable areas for E. multilocularis towards northern latitudes and in the whole Alpine region under all scenarios (with hotspots in northern…	Regional (multiple countries, but not all)	European	Albania, Andorra, Austria, Belgium, Bosnia and Herzegovina, Bulgaria, Croatia, Czech Republic, Denmark, Estonia, Finland, France, Germany, Greece, Hungary, Iceland, Ireland, Italy, Latvia, Lithuania, Luxembourg, Malta, Monaco, Montenegro, Netherlands, North Macedonia, Norway, Poland, Portugal, Romania, San Marino, Serbia, Slovakia, Slovenia, Spain, Sweden, Switzerland, Türkiye, United Kingdom of …
21231	Current and future niche of North and Central American sand flies (Diptera: psychodidae) in climate change scenarios	leishmaniasis	Moo-Llanes, 2013	Modelling	ecological niche model	Yes	No	prospective	10+ years	Lutzomyia sand flies (28 species) in North and Central America	Future climate in 2020, 2050 and 2080 as predicted in two GCMs (CSIRO and HadCM3), under SRES A2 and B2	Contemporary climate using WorldClim data; occurrence data from the literature, entomological collections in several academic institutions and the author’s unpublished collections	An increase in niche breadth was predicted under both scenarios for all species except Lu. vexator. The principal direction of niche centroid displacement was to the northwest. The average elevation range across species was predicted to decrease, though it was predicted to increase for Lu. anthophora (temperate), Lu. carpenteri (tropical) and the broad-range species. Other tropical species such a…	Regional	Americas	Belize, Canada, Guatemala, Mexico, United States of America
17846	Declining Prevalence of Disease Vectors Under Climate Change	Chagas disease; dengue and chikungunya; leishmaniasis; malaria	Escobar, 2016	Modelling	maximum entropy model; ecological niche model	No	No	prospective	10+ years	Vector populations for Chagas disease, dengue, chikungunya, leishmaniasis and malaria in Ecuador (Aedes aegypti, Ae. albopictus, Lutzomyia gomezi, L. hartmanni, L. trapidoi, Anopheles albimanus, An. darlingi, An. neivai, An. punctimacula, An. pseudopunctipennis, Triatoma carrioni, T. dispar, T. dimidiata, Rhodnius ecuadoriensis)	Future climate conditions for 2030, 2050 and 2100 under SRES A2 based on data in the CliMond repository	Present day environmental conditions including EVI time series, land surface temperature and precipitation	Increasing temperatures are likely threatening some vector species with extinction. Climate change could reduce the burden of specific vector species. Other species are likely to have their future geographical range constrained to the highlands, potentially affecting new human populations. Malaria vectors may find suitable habitats in western Ecuador and shift to the highlands by 2100. The potent…	National	Americas	Ecuador
21228	Delayed mortality effects of cold fronts during the winter season on Aedes aegypti in a temperate region	dengue and chikungunya	Montini, 2021	Field study		No	No	prospective	< 12 months (includes cross-sectional studies)	Aedes aegypti in one backyard in Buenos Aires City, Argentina	Natural tempera­ture fluctuations during the winter season (mid-June to September, 16 weeks); a new cohort was initiated once a week by immersing eggs in tap water that had been conditioned for 2 weeks at ambient temperature in an open plastic bucket, to allow organic matter collection and bacteria colonization; eggs were obtained from ovitraps placed in different neighborhoods of Buenos Aires Ci…	Preceding thermal conditions	Mortality of larvae, pupae and adults was generally low, with mortality peaks after cold front events. The strongest relationship of mortality with previous temperatures was observed for adults, with a 2-day delay. Four mortality events caused by cold fronts were identified; in each, the mean temperature dropped more than 4°C from one day to the next, and mean temperature remained below 12°C for …	Subnational	Americas	Argentina
20335	Dengue situation in India: Suitability and transmission potential model for present and projected climate change scenarios	dengue and chikungunya	Kakarla, 2020	Modelling	spatial analysis (e.g. GIS); Other: Basic reproduction rate determined as a function of temperature	Yes	No	prospective	10+ years	Humans and dengue virus in India	Near surface air temperatures 2000-2017 and future near surface air temperatures 2018-2080 as predicted by CMIP5-MIROC5 (Model for Interdisciplinary Research on Climate) under scenarios RCP4.5 and RCP8.5	Near surface air temperature 1980-1999	Dengue incidence (cases per million people) increased from 5.1 in 1998–2007 to 53.3 in 2008–2017. The area suitable for transmission increased from 1980–1999 to 2000–2017. Future temperature rises are predicted to lead to two additional months of dengue transmission risk in many regions of India. In both RCP4.5 and RCP8.5 scenarios, larger dengue outbreaks are predicted to occur in Southern, East…	National (a whole country)	South-East Asia	India
24576	Dengue transmission risk in a changing climate: Bangladesh is likely to experience a longer dengue fever season in the future	dengue and chikungunya	Paul, 2021	Modelling	ecological niche model	Yes	No	prospective	10+ years	Aedes aegypti in Bangladesh	Contemporary and future climate in 2006-2099, as projected in each of four GCMs in the Inter-Sectoral Impact Model Intercomparison Project, under RCP4.5 and RCP8.5	Historical climate, 1986–2005, based on Inter-Sectoral Impact Model Intercomparison Project data compared with observed temperature data from all 35 weather station locations in Bangladesh; a published formula for vectorial capacity using temperature-dependent parameters derived from the literature	Annual vectorial capacity (VC) was projected to remain at a level enabling dengue epidemics in all regions of Bangladesh. Under RCP4.5, a slight decline in VC was projected in half of the regions examined in 2080–2099 after a slight increase in 2030–2049. Under RCP8.5, a pronounced decline in VC was projected for all geographic regions beginning in 2060, due to temperatures above those optimal fo…	National (a whole country)	South-East Asia	Bangladesh
75982	Dengue transmission under future climate and human population changes in mainland China	dengue and chikungunya	Khan, 2023	Modelling	compartmental epidemiological model (e.g. SEIR)	Yes	No	prospective	10+ years	Humans, Aedes aegypti, Ae. Albopictus in China	Future climate in 2030, 2050, and 2070 as projected in the CAS-ESM2.0 model under scenarios SSP126, SSP245, SSP370 and SSP585	Contemporary climate; historical dengue cases to produce a baseline dengue risk map	The model projects considerable expansion of dengue fever risk areas in mainland China by 2030, 2050, and 2070 under the various climate change scenarios. The largest expansion of dengue fever risk areas was projected under SSP585. Mainland China expansion fronts are mainly expected in the center and east of the country.	National (a whole country)	Western Pacific	China
51969	Development of an empirical model to predict malaria outbreaks based on monthly case reports and climate variables in Hefei, China, 1990-2011	malaria	Zhai, 2018	Modelling	Other: binary logistic regression with time series seasonal decomposition	No	No	retrospective	10+ years	People in Hefei, Anhui province, China, 1990-2011	Monthly climate data, 1990-2011, from the Anhui Institute of Meteorological Sciences	Monthly notified malaria cases from the Hefei CDC; mean values of minimum, average and maximum temperature, relative humidity, rainfall, barometric pressure and hours of sunshine for 1990-2011 were 12.7 °C, 16.4 °C, 20.8 °C, 74.2%, 32.8 mm, 1014.7hPa and 4.8 h respectively	After adjustment for seasonality, increased relative humidity (OR=1.17), hours of sunshine (OR=1.08) and barometric pressure (OR=1.05) were significantly associated with malaria outbreaks.	Subnational	Western Pacific	China
23052	Development of temporal modelling for forecasting and prediction of malaria infections using time-series and ARIMAX analyses: a case study in endemic districts of Bhutan	malaria	Wangdi, 2010	Modelling	Other: time series and ARIMAX analyses	No	No	retrospective	10+ years	People in the seven malaria-endemic districts of Bhutan, 1994-2008	Mean minimum and maximum temperature, humidity and rainfall, from the Meteorological Unit, Department of Energy	Malaria cases reported by health centres to the Vector-borne Disease Control Programme	Mean maximum temperature lagged at 1 month had a strong positive association for increased malaria incidence in four districts. Monthly incidence in the previous month was a significant predictor in one district. In two districts, no associated variables were found for malaria incidence.	Subnational	South-East Asia	Bhutan
20171	Distribution Expansion of Dengue Vectors and Climate Change in India	dengue and chikungunya	Hussain, 2022	Modelling	maximum entropy model (MaxEnt); spatial analysis (e.g. GIS)	Yes	No	prospective	10+ years	Aedes aegypti and Aedes albopictus in India	Future climate in 2030, 2050 and 2070, as projected in the Coupled Model Intercomparison Project Phase six GCM CNRM-CM6-1 under RCP2.6, RCP4.5 and RCP8.5	Historical climate, 1970-2000, from WorldClim; occurrence data from a review published in 2014 and more recent data from the Global Biodiversity Information Facility	A significant increase in dengue cases in India was recorded, from 28,066 in 2010 to 157,315 in 2019. Aedes aegypti and Aedes albopictus have expanded their distribution in India. Modelled future scenarios projected expansion of the range of Aedes aegypti into previously unsuitable regions of the Thar desert, and expansion of the range of Aedes albopictus to the upper and trans Himalaya regions o…	National (a whole country)	South-East Asia	India
20074	Distribution of Anopheles vectors and potential malaria transmission stability in Europe and the Mediterranean area under future climate change	malaria	Hertig, 2019	Modelling	Other: Boosted regression trees	Yes	No	prospective	10+ years	Anopheles spp. in Europe and the Mediterranean	Temperature and precipitation in 2006-2100, as projected, with bias-correction, in two different regional climate models (KNMI-RACMO22E driven by the GCM EC-EARTH; CLMcom-CCLM4-8-17 driven by MPI-ESM-LR) under RCP4.5 and RCP8.5	Historical temperature and precipitation for 1950-2005 (KNMI-RAC-MO22E) or 1960-2005 (CLMcom-CCLM4-8-17)	Changes were similar under both RCP4.5 and RCP8.5 scenarios, though tendencies were weaker with RCP4.5. An. atroparvus and An. messeae were projected to spread northward. An. messeae was projected to disappear from western Europe. An. labranchiae, An. sacherovi and An. superpictus were predicted to extend their ranges northward, but with lower occurrence probabilities in the newly colonized areas…	Regional (multiple countries, but not all)	African, Eastern Mediterranean, European	Albania, Algeria, Andorra, Armenia, Austria, Azerbaijan, Belarus, Belgium, Bosnia and Herzegovina, Bulgaria, Croatia, Cyprus, Czech Republic, Denmark, Egypt, Estonia, Finland, France, Georgia, Germany, Greece, Hungary, Iceland, Iran (Islamic Republic of), Iraq, Ireland, Israel, Italy, Jordan, Kazakhstan, Kuwait, Kyrgyzstan, Latvia, Lebanon, Libya, Lithuania, Luxembourg, Malta, Mauritania, Monaco,…
34266	Distributional potential of the Triatoma brasiliensis species complex at present and under scenarios of future climate conditions	Chagas disease	Costa, 2014	Modelling	ecological niche model (a consensus method incorporating a genetic algorithm (GARP) and a maximum-entropy approach; spatial analysis	No	No	prospective	10+ years	T. brasiliensis complex (T. b. brasiliensis, T. b. macromelasoma, T. juazeirensis, T. melanica, T. sherlocki) in northeast Brazil	Future climate for 2020–2050, as projected in the WorldClim dataset, at 1 km spatial resolution (climate scenario not specified)	Normalized Difference Vegetation Index data for 1992–1993; contemporary climate from the WorldClim dataset; occurrence data for T. brasiliensis 1911–2008 (principally from 1992–2008)	The climate change scenario predicted an increase in mean temperature of 1.72 °C and a decrease in mean precipitation of 55.6 mm by 2050 across the region. Minimal changes in species distributions are predicted to accompany these changes.	Subnational	Americas	Brazil
60752	Downscaling reveals diverse effects of anthropogenic climate warming on the potential for local environments to support malaria transmission	malaria	Paaijmans, 2014	Modelling	spatial analysis (e.g. GIS); malaria transmission model	No	No	prospective	Other: 10+	Mosquitoes in Garissa, Kericho, Kitale, Kisumu, Kenya	Future climate in 2046-2065 as projected in a raw standard climate model; raw downscaled standard climate model; standard climate model adjusting for daily temperature variation; and a downscaled standard climate model adjusting for daily temperature variation, under scenario SRES A2	Historic climate, 1981-2000	Using raw standard GCMs, warming is predicted to cause a relative increase in mean malaria transmission potential in Kericho (+72%), Kitale (+43%) and Kisumu (+81%), but a modest reduction in Garissa (18%). Using raw downscaled standard GCMs, a relative increase in mean malaria transmission potential is projected, with values ranging from +48% (Garissa) to +1800% (Kericho). Using a standard clima…	Subnational	African	Kenya
22962	ENSO-driven climate variability promotes periodic major outbreaks of dengue in Venezuela	dengue and chikungunya	Vincenti-Gonzalez, 2018	time series analysis (wavelet analyses, wavelet coherency, cross-correlation functions)		No	No	retrospective	10+ years	People in two Venezuelan states (Aragua and Carabobo) 1992-2016	Climate variability, particularly sea surface temperature anomalies in the Niño 3.4 region of the equatorial Pacific	Long temporal pattern on disease incidence for 1991–2016	Dengue incidence increased by 9.5% per annum between 1991 and 2016, from 39.5 cases per 100 000 inhabitants to 368 cases per 100 000 inhabitants in 2010-2016. Most epidemic years correlated with El Niño events. There was a significant upward trend in minimum and maximum temperatures observed in both states. Sea surface temperature records showed 2-3- and 5-year cycles with El Niño Southern Oscill…	Subnational	Americas	Venezuela (Bolivarian Republic of)
17710	Ecological Niche Modelling Predicts Southward Expansion of Lutzomyia (Nyssomyia) flaviscutellata (Diptera: Psychodidae: Phlebotominae), Vector of Leishmania (Leishmania) amazonensis in South America, under Climate Change	leishmaniasis	Carvalho, 2015	Modelling	six ecological niche model algorithms (BIOCLIM, DOMAIN, MaxEnt, GARP, logistic regression, Random Forest)	Yes	No	prospective	10+ years	Lutzomyia flaviscutella in South America	Future climate in 2041-2060, as projected in 17 downscaled and calibrated GCMs under two scenarios, RCP4.5 and RCP8.5	Contemporary geographical suitability, based on species occurrence datasets and climate averages for 1950-2000	Predicted percent geographical expansion in 2050 was 12.8% under RCP4.5 and 10.7% under RCP8.5. The predicted maximum elevation increased from 1545 m (current) to 2213 m and 2265 m in the stable and high increase scenarios, respectively.	Regional (multiple countries, but not all)	Americas	Bolivia (Plurinational State of), Brazil, Colombia, Ecuador, Guyana, Paraguay, Peru, Suriname, Venezuela (Bolivarian Republic of)
19377	Ecological niche and potential distribution of Anopheles arabiensis in Africa in 2050	malaria	Drake, 2014	Modelling	ecological niche model	Yes	No	prospective	10+ years	Anopheles arabiensis	Future climate in 2050, as projected in the Hadley CM 3 model under scenarios A1B, A2A, and B2A	Baseline climate, 1950-2000, from WorldClim; occurrence data on An. arabiensis, 1956-1996, from the Mapping Malaria Risk in Africa data clearinghouse	A 48-61% reduction in the distribution of An. arabiensis was projected by 2050. Projected reduction in habitat was particularly pronounced in western and central Africa, and in parts of Angola, Botswana, Kenya, Namibia, Somalia, South Sudan, and Sudan. The East African Rift Valley and eastern coast of Africa were predicted to remain habitable. Modest gains in habitat were projected at the edges o…	Regional (multiple countries, but not all)	African	Algeria, Angola, Benin, Botswana, Burkina Faso, Burundi, Cabo Verde, Cameroon, Central African Republic, Chad, Comoros (the), Congo, Côte d'Ivoire, Democratic Republic of the Congo, Djibouti, Egypt, Equatorial Guinea, Eritrea, Eswatini, Ethiopia, Gabon, Ghana, Guinea, Guinea-Bissau, Kenya, Lesotho, Liberia, Libya, Madagascar, Malawi, Mali, Mauritania, Mauritius, Morocco, Mozambique, Namibia, Nige…
17736	Ecological niche modeling of rabies in the changing Arctic of Alaska	rabies	Huettmann, 2017	Modelling	ecological niche model	No	No	retrospective	10+ years	Animals and people in Alaska, 1914-2013 and 2050	Monthly mean temperature and precipitation, 1914-2013 and projected to 2050 using regionalized IPCC climate models for Alaska	Diagnosed rabies case, 1914-2013	By 2050, increased temperatures in Alaska are projected to result in a decay of the arctic niche for the arctic rabies virus variant. However, the model lacked any information on how rabies variants from the south could enter the state and disperse in a warming arctic.	Subnational	Americas	United States of America
17712	Ecological niche modeling predicting the potential distribution of Leishmania vectors in the Mediterranean basin: impact of climate change	leishmaniasis	Chalghaf, 2018	Modelling	ecological niche model; Other: ensemble ecological niche modeling - consensus from six different modelling approaches (regression, machine learning and classification techniques)	Yes	No	prospective	10+ years	Phlebotomine sand flies (six species) in the Mediterranean basin	Future climate for 2020, 2050 and 2080, as predicted by the Canadian Centre for Climate Modelling and Analysis under a SRES A2a and B2a	Contemporary climate; occurrence data from the literature published 2006-2016 and indexed in SCOPUS	For P. papatasi, a northward shift of max 728 km by 2080, and loss of suitable areas in the south of the countries in north Africa and the Middle East; an overall gain in suitable area for all scenarios and time periods. For P. alexandri, overall loss of suitable area for all time periods under both climate scenarios: loss in the Russian Federation, Kazakhstan, Turkey and the Islamic Republic of …	Regional	African, Eastern Mediterranean, European	Albania, Algeria, Austria, Cyprus, Egypt, France, Georgia, Germany, Greece, Israel, Iraq, Italy, Lebanon, Libya, Montenegro, Morocco, Portugal, Russian Federation, Saudia Arabia, Slovenia, Spain, Switzerland, Syrian Arab Republic, Tunisia, Turkey
73531	Effect of Climate Change on the Distribution of Zoonotic Cutaneous Leishmaniasis in Iraq	leishmaniasis	Al-Obaidi, 2021	Modelling	maximum entropy model (MaxEnt)	Yes	No	prospective	10+ years	People and sandflies in Iraq	Future climate in 2050 as predicted in the HadGEM2-ES model under RCP4.5 and RCP8.5	Cutaneous leishmaniasis (CL) cases and sandfly abundance for the period 2000-2018	CL incidence increased during 2000-2018. In 2050, under RCP4.5, its geographical distribution was predicted to be comparable to that in 2000-2018; under RCP8.5, the geographical distribution was predicted to have decreased. The area supporting sandflies is predicted to increase by 2050 under either scenario but hotspots would be further south under RCP8.5 than under RCP4.5.	National	Eastern Mediterranean	Iraq
24723	Effect of climate change and deforestation on vector borne diseases in the North-Eastern Indian State of Mizoram bordering Myanmar	dengue and chikungunya; malaria	Karuppusamy, 2021	Time series analysis	Mann-Kendall test and Sen's slope estimator	No	No	retrospective	10+ years	People in Mizoram State, north-east India	Changing climate in the monsoon season (May-September): temperature, rainfall, and humidity data for Aizwal, to represent the whole state, 1979-2013, from the National Centers for Environmental Prediction Climate Forecast System Reanalysis; forest cover, from the Forests Survey of India Reports (1987-2019), the Advanced Very High Resolution Radiometer (1991-2015) and Moderate Resolution Imaging S…	Historical climate and forest cover; vector-borne disease incidence, 2007-2019, from the State Vector Borne Disease Control Program	Coincident with an average 0.02°C annual increase in the minimum temperature during the monsoon season, a 20.5mm annual increase in yearly monsoon rainfall, a 0.08% annual increase in relative humidity and a 162 sqkm decrease in dense forest cover, >5000 cases of malaria per year and the emergence of dengue in 2012 were recorded, with a peak in dengue incidence in 2016. Changes in malaria resista…	Subnational	South-East Asia	India
51204	Effect of temperature and its interactions with relative humidity and rainfall on malaria in a temperate city Suzhou, China	malaria	Liu, 2021	Modelling	spatial analysis (e.g. GIS); Other: generalized additive model (GAM) with quasi-Poisson	No	No	retrospective	5-10 years	Residents of Suzhou city, Anhui province, China, 2005-2012	Weekly average temperature, maximum temperature, minimum temperature, relative humidity and rainfall, from the China Meteorological Data Sharing Service System	Baseline temperature of 10 °C, for the cumulative effect analysis; weekly malaria surveillance data, 2005-2012	A total of 13 382 malaria cases were notified in Suzhou from 2005 to 2012. Each 5 °C rise in average temperature over 10 °C was associated with a 22% increase in malaria incidence at lag 4 weeks. Bracketing lag 1-8 weeks, each 5 °C increase over 10 °C associated with a 175% increase in malaria incidence. Temperature had an interactive effect on malaria with relative humidity and rainfall. High te…	Subnational	Western Pacific	China
17738	Effect of temperature on the Bulinus globosus - Schistosoma haematobium system	schistosomiasis	Kalinda, 2017	Laboratory research	Other: survival analysis	No	No	prospective	<12 months	Laboratory-bred Bulinus globosus snails infected with Schistosoma haematobium	Increasing temperature (15, 20, 25, 30, 35°C).	Alternate temperatures	B. globosus maintained at average temperatures of 15.5°C and 36.0°C did not lay eggs. Those maintained at 21.2°C , 25.8°C, and 31.0°C did lay eggs. Egg output was highest at 21.2°C and 25.8°C. As temperature increased, the median snail survival time decreased. Snails maintained at 36.0 °C had the lowest survival rate of 8.6% while those maintained at 15.5°C had a survival rate of 87%. Temperature…	Subnational	African	South Africa
30548	Effects of El Nino Southern Oscillation and Dipole mode index on Chikungunya infection in Indonesia	dengue and chikungunya	Harapan, 2020	Time series	Spearman’s rank correlation	No	No	Other: retrospective	Other: 10+	People living in Indonesia, 2001-2017	El Niño Southern Oscillation (ENSO, represented by Niño3.4, the average sea surface temperature anomaly in the region bounded by 5◦N-5◦S and 170◦W-120◦W) and Dipole Mode Index (DMI, the difference in sea surface temperature between the western Indian Ocean in the Arabian Sea and the eastern Indian Ocean south of Indonesia)	Chikungunya case reports from National Disease Surveillance	There was a significant negative correlation between monthly DMI and chikungunya incidence, r = 0.404 (95% CI: 0.229-0.554), and no correlation between monthly Niño 3.4 and chikungunya incidence.	National	South-East Asia	Indonesia
50905	Effects of climate variability and environmental factors on the spatiotemporal distribution of malaria incidence in the Amhara national regional state, Ethiopia	malaria	Nigussie, 2022	Modelling	spatial analysis (e.g. GIS); Other: Bayesian generalized Poisson spatiotemporal model	No	No	retrospective	5-10 years	People in Amhara region, Ethiopia (152 districts)	Environmental data from US National Oceanic and Atmospheric Administration, Giovanni open data portal of NASA, Climate Hazard Center InfraRed Precipitation with Station data (CHRIPS) and WorldClim	Weekly malaria surveillance data, 2012-2020, from the Amhara Public Health Institute; monthly estimated district population sizes	A 100 m increase in altitude was associated with a 24% decrease in malaria incidence. A 1 °C increase in monthly minimum temperature was associated with a 2.2% decrease in malaria incidence. A 100 mm increase in total monthly rainfall was associated with an 8% increase in malaria incidence.	Subnational	African	Ethiopia
21201	Effects of different temperature regimens on the development of Aedes aegypti (L.) (Diptera: Culicidae) mosquitoes	dengue and chikungunya	Mohammed, 2011	Field study		No	No	N/A (cross-sectional studies)	< 12 months (includes cross-sectional studies)	Aedes aegypti obtained as eggs using modified ovitraps in the field in Curepe, Trinidad, West Indies and newly hatched; placed in water of different temperatures and fed daily with 0.1 g of ground fish food; pupae removed on a daily basis and placed in individual chambers until adults emerged	Temperature regulated water baths (24-25 °C, 26-27 °C, 29-30 °C, 32-33 °C, 34-35 °C)	Water at the reference temperature (24-25 °C)	At 24-25 °C, 95% of eggs had hatched at 24 h and 98% at 48 h. This was significantly higher than hatching success at 26-27 °C (37% - 24 h; 57% - 48 h); 29-30 °C (10%, 24 h; 20% - 48 h): 32-33 °C (3.7% - 24 h; 3.7% - 48 h) and 34-35 °C (1.6%, 24 h; 1.6%, 48 h). At lower temperatures, adults produced from larvae maintained at a constant temperature were significantly larger than adults from larvae …	Subnational	Americas	Trinidad and Tobago
18146	Effects of elevated temperatures on the development of immature stages of Anopheles gambiae (s.l.) mosquitoes	malaria	Agyekum, 2022	Laboratory research		No	No	prospective	< 12 months	Tiassalé strain of Anopheles gambiae s.l. mosquitoes (a mixture of An. gambiae s.s. and An. coluzzii, originating from Tiassalé, Côte d’Ivoire, maintained at the Noguchi Memorial Institute for Medical Research since 2010)	Rearing at 25 °C, 28 °C, 30 °C, 32 °C, 34 °C, 36 °C, 38 °C or 40 °C) and 80±10% relative humidity	Baseline (25 °C)	At higher temperatures, mosquitoes developed faster and produced smaller larvae and pupae. At 36 °C, development time was 10.6 days shorter than at 25 °C. Higher temperatures also reduced larval survival and the number of adults produced. At 32 °C and 36°C, most adults produced were male. At temperatures ≥38 °C, eggs failed to hatch or larvae died before pupation.	Subnational	African	Ghana
18931	Effects of extreme precipitation to the distribution of infectious diseases in Taiwan, 1994-2008	dengue and chikungunya	Chen, 2012	Modelling	Poisson regression, using a Generalized Additive Mixed Model	No	No	retrospective	10+ years	People living in Chinese Taipei, China, 1994-2008	Extreme (> 350 mm), torrential (201-350 mm) or heavy (131-200 mm) daily precipitation events	Regular daily precipitation (< 130 mm)	Relative risk of dengue increased with greater precipitation up to 350 mm/day, with a 70-day lag	Subnational	Western Pacific	China
21457	Effects of temperature and viscosity on miracidial and cercarial movement of Schistosoma mansoni: ramifications for disease transmission	schistosomiasis	Nguyen, 2020	Laboratory research		No	No	prospective	< 12 months (includes cross-sectional studies)	Schistosoma mansoni miracidia and cercariae	Variable water temperature (10 °C, 20 °C and 30 °C); variable viscosity (water at 20 °C and 30 °C with added methylcellulose)	Water at 10 °C; water at 20 °C or 30 °C without added methylcellulose	Increased water temperature increased miracidial and cercarial speed. Increased viscosity significantly decreased speed in cercariae and miracidia at 30 °C, but only in cercariae at 20 °C. The theoretical maximum distance travelled prior to death increased with temperature and decreased with viscosity for both larval stages.	Subnational	Americas	United States of America
22001	Effects of warm winter temperature on the abundance and gonotrophic activity of Culex (Diptera: Culicidae) in California	lymphatic filariasis	Reisen, 2010	Field study	Other: Descriptive analysis	No	No	retrospective	< 12 months (includes cross-sectional studies)	Culex tarsalis, Cx. quinquefasciatus, desert, urban and agricultural habitats of Riverside, Los Angeles, Kern and Yolo Counties, southern and central California, United States of America	Warm dry winter of 2009 (temperatures exceeded the preceding 50-year averages in all locations for most of January; rainfall absent or below average)	Average winter conditions	Early gonotrophic activity and increased abundance of Culex females (trap collections during January ranged from 83% to 671% of the prior 5-year averages in all locations)	Subnational	Americas	United States of America
59794	El Niño-based malaria epidemic warning for Oromia, Ethiopia, from August 2016 to July 2017	malaria	Bouma, 2016	Modelling	Linear regression, spatial analysis (e.g. GIS)	No	No	retrospective	10+ years	Humans in Oromia, Ethiopia, August 2016 to July 2017	The 2015 El Niño event	Climate and annual malaria cases in Oromia region, Ethiopia, 1982-2005; historical sea surface temperature anomalies	The 1.6°C anomaly of December 2015 corresponds to an altitudinal increase for malaria transmission of approximately 300 m (relative to the climate of 1965-1980). The malaria risk between August 2016 and July 2017 was predicted to be 70% higher than it would otherwise have been.	Subnational	African	Ethiopia
22108	Endemic occurrence of Fasciola hepatica in an alpine ecosystem, Pyrenees, Northeastern Spain	foodborne trematodiases	Roldán, 2021	Ecological case report (first case in a new geography, range expansion)		No	No	prospective	10+ years	Fasciola hepatica, its intermediate and reservoir hosts in the Pyrenees, northeast Spain	Collection of (1) serum samples from Pyrenean chamois (Rupicapra p. pyrenaica), European mouflon (Ovis aries musimon), domestic sheep (Ovis aries) and domestic cattle (Bos taurus), 2008-2019; (2) livers from chamois, 2008-2018; and (3) freshwater snails, 2016; in the National Game Reserve of Freser-Setcases, Catalonia	Historical absence of this parasite in this location	Antibodies to F. hepatica were detected in sera from all four mammalian species. F. hepatica was detected in 13/214 livers. F. hepatica DNA was detected in 1/907 snails. This is the first time that evidence of this parasite has been detected above 2000m in colder European latitudes.	Subnational	European	Spain
31344	Enduring extreme climate: Effects of severe drought on Triatoma brasiliensis populations in wild and man-made habitats of the Caatinga	Chagas disease	Ribeiro, 2019	Field study; Modelling	Generalized linear mixed model	No	No	prospective	5-10 years	Wild Triatoma brasiliensis in the Caatinga region of Brazil, 2012-2016	Severe drought	Pre-drought conditions	Severe drought was associated with: (i) a slight decrease of human dwelling infestation rate (the proportion of dwellings in which T. brasiliensis was found); no measurable change in rock infestation; in shrubby cacti, infestation fell from 50% to 4%; (ii) decreased density (the number of T. brasiliensis caught per microhabitat class, including both infested and non-infested sites): a 70% decreas…	Subnational	Americas	Brazil
21839	Environmental Drivers and Potential Distribution of Schistosoma mansoni Endemic Areas in Ethiopia	schistosomiasis	Ponpetch, 2021	Modelling	ecological niche model (eight techniquies); spatial analysis (e.g. GIS)	No	No	retrospective	10+ years	People in Ethiopia	Climate, based on data from WorldClim, 1970-2000, and the Statistical DownScaling Model, 1961-2005; normalized difference vegetation index, 1999-2017	Occurrence data on S. mansoni infections from 62 surveys identified by a previously published review; random generation of pseudoabsence points; elevation; wealth index; soil properties	Precipitation and temperature were associated with the distribution of S. mansoni in Ethiopia, with the relative importance varying by the climate data set and the ecological niche modelling technique used. Changes in precipitation or temperature patterns are likely to affect transmission of schistosomiasis.	National	African	Ethiopia
22074	Environmental analyses of the parasitic profile found in the sandy soil from the Santos municipality beaches, SP, Brazil	soil-transmitted helminthiases	Rocha, 2011	Field study; Laboratory research		No	No	prospective	1-2 years	Helminth eggs, cysts and larvae in the sand of the seven beaches in the municipality of Santos, São Paulo, Brazil, 2004-2005	Monthly sand collections and analysis by standard parasitological approaches	Sand temperature, air temperature humidity, exposure to light, monthly rainfall	Of 2520 samples collected, 18.2% (458) contained parasite structures, 32.3% of which were localized in children's recreational areas. All parasite forms (including Ancylostoma larvae, Ascaris lumbricoides eggs, Strongyloides spp.) seemed to occur in all investigated months. There was an increase in helminth eggs and larvae in the months following heavy rainfall.	Subnational	Americas	Brazil
21951	Environmental risk factors for the incidence of cutaneous leishmaniasis in an endemic area of Iran: A GIS-based approach	leishmaniasis	Ramezankhani, 2017	Modelling	spatial analysis (e.g. GIS); ordinary least square regression, geographically weighted regression	No	No	retrospective	2-5 years	People in Isfahan Province, Islamic Republic of Iran	Temperature, humidity, rainfall, wind speed, 2010-2013, from weather stations in Isfahan province and six adjacent provinces; normalized difference vegetation index, 2011, from MODIS statellite data	Confirmed cases of cutaneous leishmaniasis, 2010-2013, from the Ministry of Health; altitude; population density	There was a positive correlation between cutaneous leishmaniasis incidence and temperature, population density, wind speed, humidity and normalized difference vegetation index	Subnational	Eastern Mediterranean	Iran (Islamic Republic of)
53754	Epidemic malaria and warmer temperatures in recent decades in an East African highland	malaria	Alonso, 2011	Modelling	Individual or agent based model	No	No	retrospective	10+ years	Anopheles mosquitoes and people in Kericho district, Kenya	Local temperature and rainfall, based on combined records from two meteorological stations adjacent to a tea plantation, 1970-2003	Baseline scenario of no trend; constant population of 50,000 people	Warmer temperatures are likely to have played a significant role in the increases in the magnitdue of malaria epidemics from the 1970s to the 1990s. Warmer temperatures shift the distribution of the seasonal peaks towards much larger values (8x larger than those of simulations without the temperature trend. Increases projected by the model were smaller than those observed in the data; this is con…	Subnational	African	Kenya
50883	Epidemic malaria dynamics in Ethiopia: the role of self-limiting, poverty, HIV, climate change and human population growth	malaria	Krsulovic, 2022	Modelling	Other: Ricker model to capture negative correlation between RI t and I_[t-1]	No	No	retrospective	10+ years	People in Oromia region, Ethiopia, 1985-2007	Minimum temperature, HIV, poverty, human population size and social instability	Annual incidence of malaria due to Plasmodium falciparum or P. vivax	Climate change had a weak effect on the incidence of malaria due to P. falciparum and P. vivax from 1985 to 2007.	Subnational	African	Ethiopia
60844	Epidemiological analysis of malaria and its relationships with hydrological variables in four municipalities of the State of Amazonas, Brazil	malaria	Wolfarth, 2013	Cohort study	Spearman rank correlation	No	No	retrospective	5-10 years	People in four municipalities (Manaus, Coari, Manacapuru and Codajas), Amazonas State, Brazil, 2003-2009	Monthly average water level from four rivers, from the National Water Agency; monthly average surface temperature, from Terra/Modis satellite; and precipitation data, from GPCP; 2003-2009	Monthly malaria cases (P. vivax and P. falciparum), from the Information System of Malaria Epidemiological Surveillance	There was a significant correlation between malaria, temperature, precipitation and water level. Rainfall was the most important association with malaria incidence, especially in the municipality of Coari; temperature was the least important. Water level had an important association with malaria incidence in the municipality of Manacapuru.	Subnational	Americas	Brazil
19467	Establishment of Aedes aegypti (L.) in mountainous regions in Mexico: Increasing number of population at risk of mosquito-borne disease and future climate conditions	dengue and chikungunya	Equihua, 2017	Field study; Modelling	ecological niche model	Yes	No	prospective	10+ years	Aedes aegypti in central Veracruz, Mexico	Field study: rising elevation gradient up to 1659m, across urban, semi-urban and non-urban environments; modelling: future climate in 2015-2039 and 2075-2099, as projected under RCP4.5 and RCP8.5	Contemporary climate	Ae. aegypti house index, container index and Breteau index all fell with higher elevations. A decrease in occurrence probability over time was projected from 60% at the time of the study to 19% in a future under RCP8.5. However this probability reduction was accompanied by an increase in elevation range which could put naive populations at higher risk, as few as 138,000 people under RCP4.5 in 201…	Subnational	Americas	Mexico
49475	Estimando el efecto del cambio climático sobre el riesgo de la enfermedad de Chagas en Chile por medio del número reproductivo	Chagas disease	Ayala, 2019	Modelling	spatial analysis	Yes	No	prospective	10+ years	Chagas disease from Triatoma infestans in an area between Arica and Parinacota, and the O'Higgins Region, Chile (R0 risk maps)	Future climatic conditions under RCP2.6 and RCP8.5	Average climatic conditions, 1960–1990	R0 values are predicted to undergo particular increases in the central part of the study area. Under RCP2.6, a 13% increase in surface area with R0 > 1 is predicted; under RCP8.5, an 18% increase in surface area with R0 > 1 is predicted.	Subnational	Americas	Chile
23191	Estimates of meteorological variability in association with dengue cases in a coastal city in northern Vietnam: an ecological study	dengue and chikungunya	Xuanle, 2014	ecological study	univariate and multivariate regression models	No	No	retrospective	5-10 years	People in Haiphong, Viet Nam, 2008-2012	Varying temperature, rainfall, humidity	Average temperature (23-26 °C, rainfall (1600-1800 mm/year), humidity (80-85%)	With increased rainfall, the risk of dengue increased (RR 1.06; 95% CI 1.00-1.13 per 50 mm increase in rainfall/month). With increased humidity, the risk of dengue increased (RR 1.05; 95% CI 1.02–1.08 per 1% increase in monthly humidity). Increased temperature was not a significant predictor of a higher risk of dengue.	Subnational	Western Pacific	Viet Nam
17744	Estimating Past, Present, and Future Trends in the Global Distribution and Abundance of the Arbovirus Vector Aedes aegypti Under Climate Change Scenarios	dengue and chikungunya	Liu-Helmersson, 2019	Modelling	Other: process-based mathematical model with three compartments based on mosquito lifecycle stages	Yes	No	prospective	10+ years	Aedes aegypti	Future climate in 2006-2099, as projected in five GCMs under RCP2.6 and RCP8.5	Contemporary climate, 1901–2016, from CRU TS3.25; global Ae. aegypti abundance, 1987–2016; socio-economic data on global GDP and human population density from ISIMIP, 1950–2099	Global Ae. aegypti abundance was projected to increase by 20% (RCP2.6) or 30% (RCP8.5) by 2099. Under RCP2.6, increases were predicted in Asia, central and West Africa and Latin America. Reductions were predicted in India and Australia. Vector abundance was expected to increase by at least 9.5% by 2030, then level off. The average increase per degree was predicted to be 8.2%; the total projected …	Global (all countries)		Afghanistan, Albania, Algeria, Andorra, Angola, Antigua and Barbuda, Argentina, Armenia, Australia, Austria, Azerbaijan, Bahamas (the), Bahrain, Bangladesh, Barbados, Belarus, Belgium, Belize, Benin, Bhutan, Bolivia (Plurinational State of), Bosnia and Herzegovina, Botswana, Brazil, Brunei Darussalam, Bulgaria, Burkina Faso, Burundi, Cabo Verde, Cambodia, Cameroon, Canada, Central African Republi…
31477	Estimating human health damage factors related to CO2 emissions by considering updated climate-related relative risks	dengue and chikungunya; malaria	Tang, 2019	Modelling	mechanistic model	Yes	No	prospective	10+ years	People worldwide	Climate, 2000-2100 under SSP2 and SSP3	Climate, 2000-2100, under SSP1	For malaria, climate change-related additional health damages (expressed as DALY/kg-CO2 emitted) were projected to peak at around 2020 and then progressively decline under SSP1 and SSP2 (with a slightly higher peak for SSP2). Under SSP3, climate change-related additional health damage from malaria was projected to peak at around 2030, decline slightly up to 2050, and then rise again quite slowly …	Global (all countries)		Afghanistan, Albania, Algeria, Andorra, Angola, Antigua and Barbuda, Argentina, Armenia, Australia, Austria, Azerbaijan, Bahamas (the), Bahrain, Bangladesh, Barbados, Belarus, Belgium, Belize, Benin, Bhutan, Bolivia (Plurinational State of), Bosnia and Herzegovina, Botswana, Brazil, Brunei Darussalam, Bulgaria, Burkina Faso, Burundi, Cabo Verde, Cambodia, Cameroon, Canada, Central African Republi…
22798	Estimating the Threshold Effects of Climate on Dengue: A Case Study of Taiwan	dengue and chikungunya	Tran, 2020	Modelling	Other: negative binomial regression models; single-panel threshold model	Yes	No	prospective	10+ years	Aedes aegypti	Future climate in 2021–2040, 2041–2060, 2061–2080, and 2081–2100 under RPC2.6, RPC4.5, RCP6.0 and RCP8.5	Weekly average temperatures, 2012–2019, from the Central Weather Bureau; projected threshold temperatures; population density data, regional total population, and total area data from the Department of House Registration	The projected percentage change in Breteau Index (a proxy for potential for dengue outbreaks) was highest in the far future under RCP8.5. There was litte differentce between RCP scenarios in 2021–2040, but significant differences in percentage change in Bretauea index in 2081–2100 (4% for RCP2.6, 18% for RCP8.5). In the southern region, projected changes in Breteau index were >30% under RCP6.0 in…	Subnational	Western Pacific	China
18894	Estimating the malaria transmission over the Indian subcontinent in a warming environment using a dynamical malaria model	malaria	Chaturvedi, 2020	Modelling	Other: VECTRI model	No	No	prospective	10+ years	Entomological inoculation rate (EIR) for Anopheles stephensi and people in India	Rainfall and temperature, 1961-2005, and projections under RCP8.5 and SSP2 for 2006-2050	Historical data from 1961-2005	Malaria is likely to persist in Western Ghats and northeastern India. It may also shift from these regions to southern India in the month of November.	National (a whole country)	South-East Asia	India
17722	Evaluating temporal patterns of snakebite in Sri Lanka: the potential for higher snakebite burdens with climate change	snakebite envenoming	Ediriweera, 2018	Modelling; Other: survey	Other: log-linear model	No	No	prospective	10+ years	People in Sri Lanka	Alterations in temperature and relative humidity with future climate change	A national community-based multistage cluster survey, 2012-2013, sampling 165 665 individuals living in 44 136 households, recording all recalled snakebites that occurred during the preceding year; expected number of reported snakebites in any month (from fitted log-linear model), adjusted for recall bias, decomposed into seasonal and weather-related components	A 1% reduction in maximum relative humidity at all times of the year, holding rainfall fixed at current levels, was projected to increase snakebite incidence by 12%. A 2.5% reduction in maximum relative humidity, corresponding to a 0.5°C increase in maximum temperature, was projected to increase snakebite incidence by 31% (93 bites per 100 000 people in November; 42 bites per 100 000 people in Ju…	National (a whole country)	South-East Asia	Sri Lanka
18996	Evidence for family-level variation of phenotypic traits in response to temperature of Brazilian Nyssorhynchus darlingi	malaria	Chu, 2020	Laboratory research		No	No	prospective	< 12 months	Anopheles darlingi mosquitoes, collected from seven sites in four regions of Brazil	Exposure of F1 progeny to fixed temperatures of 20 °C, 24 °C or 28 °C	Alternate temperatures	Higher temperatures decreased larval development time, adult lifespan and wing length in mosquitoes from all localities. Genetic variation in response to temperature was detected for both life-history traits and their plastic responses within populations, indicating capacity for future adaptation to changes in temperature.	National	Americas	Brazil
74206	Expected Changes of Montenegrin Climate, Impact on the Establishment and Spread of the Asian Tiger Mosquito (Aedes albopictus), and Validation of the Model and Model-Based Field Sampling	dengue and chikungunya	Petrić, 2018	Field study; Modelling	spatial analysis (e.g. GIS); Other: mechanistic multi-criteria decision analysis model	No	No	prospective	10+ years	Aedes albopictus	Future climate, as predicted for 2001–2030 and 2071–2100 in the Eta Belgrade University (EBU)-Princeton Ocean Model (POM) regional climate model, under the A2 emissions scenario	Climate 1981–2010, derived from the same model	An increase in the area suitable for Aedes albopictus and a vertical shift to higher altitudes is predicted by 2100, resulting in high suitability for the whole country	National (a whole country)	European	Montenegro
22991	Exploring the lower thermal limits for development of the human malaria parasite, Plasmodium falciparum	malaria	Waite, 2019	Laboratory research; Modelling	Other: extrinsic incubation period (EIP)/mechanistic models for malaria transmission	No	No	prospective	<12 months	P. falciparum in Anopheles stephensi and An. gambiae	For An. Stephensi, rearing at 16, 17, 18, 19, 20, 14+/-5, 16+/-5, 18+/-5 °C; for An. Gambiae, rearing at 17, 19, 19+/-5 °C	Mosquitos reared at 27 °C	Rates of parasite development in An. stephensi and An. gambiae mosquitoes at temperatures in the range of 17-20 °C were greater than predicted by the established degree-day model. Realistic daily temperature fluctuation further sped up parasite development. Positive salivary gland infections were detected at constant 17, 18 and 20 °C temperatures for An. stephensi, and 17 and 19 °C for An. gambia…	Subnational	Americas	United States of America
30041	Extreme weather conditions and dengue outbreak in Guangdong, China: Spatial heterogeneity based on climate variability	dengue and chikungunya	Cheng, 2021	Field study; Modelling	stage-structured model; spatial analysis	No	No	retrospective	< 12 months (includes cross-sectional studies)	People living in Guangdong province, China, 2014	Weather extremes (numbers of days of temperatures and rainfall > 95th percentile)	Average weather; date and place of onset of locally acquired and imported dengue cases in 2014 from the Chinese Center for Disease Control and Prevention	Extreme weather conditions were associated with higher dengue incidence. Dengue-affected cities with relatively higher vulnerability to weather conditions were those in the central area and on the coast: Guangzhou, Chaozhou, Foshan, Zhuhai and Qingyuan. Cities with higher economic level, lower green space coverage and lower elevation seemed to be at higher risk of weather-related vulnerability to…	Subnational	Western Pacific	China
30114	Extreme weather events and dengue outbreaks in Guangzhou, China: a time-series quasi-binomial distributed lag non-linear model	dengue and chikungunya	Cheng, 2021	Cohort study; Modelling	Other: quasi-binomial generalised additive model (conditional autoregressive model)	No	No	retrospective	<12 months	People in Guangzhou, Guangdong Province, China (population 13.5 million), 2006-2015	Extreme weather events: heatwaves (≥2 days with temperatures ≥95th percentile); extremely high rainfall (daily values ≥95th percentile); extremely high humidity (daily values ≥95th percentile), based on data from the National Meteorological Information Center	Number of dengue cases, 2006-2015, from the China CDC, defining an outbreak as a daily number of locally acquired dengue cases above the mean+2SD of the distribution of daily dengue cases during dengue incidence peak period (July to December), excluding 2014 (due to the unprecedented outbreak in that year)	All three extreme weather events were associated with elevated risk of dengue outbreaks. Risk was estimated to increase 115–251% ~6 weeks after a heatwave, 173–258% 6–13 weeks after extremely high rainfall, and 572–587% 6–13 weeks after extremely high humidity.	Subnational	Western Pacific	China
22426	Financial Impacts of Liver Fluke on Livestock Farms Under Climate Change-A Farm Level Assessment	foodborne trematodiases	Shrestha, 2020	Modelling	Other: ScotFarm: a farm-level linear programming model intended to optimize financial margins of a farm within its bio-physical constraints, using physical and economic data taken from the annual Scottish Farm Business Survey	No	No	prospective	10+ years	Dairy and beef farms in Scotland	Future climate, as projected in the HadRM3 model under the A1B emission scenario, and the consequent 50% increase in disease prevalence	Current climate and current levels of disease; current climate without disease	The model predicted a reduction in net profit of 12% for an average dairy farm and 6% for an average beef farm if current disease prevalence is maintained. These falls in profit were increase 2-fold for dairy farms and 6-fold for beef farms when climate change effects are included.	Subnational	European	United Kingdom of Great Britain and Northern Ireland (the)
34094	Fine-scale refuges can buffer demographic and genetic processes against short-term climatic variation and disturbance: a 22-year case study of an arboreal marsupial	Buruli ulcer	Banks, 2015	Laboratory research; Modelling	spatial analysis; generalized linear mixed models; temporal genetic analysis	No	No	retrospective	10+ years	Wild Trichosurus cunninghami (mountain brushtail possums) in a ~50-hectare area of Cambarville, central highlands region, Victoria, Australia, 1992–2013	Capture in a zone that was exposed to the 2009 fire (nonmesic zone)	Capture in a zone that was not exposed to the 2009 fire (mesic zone)	Animals were more than twice as likely to be mature (in either capture zone) if captured after the 2009 fire (probability = 0.61) than before the fire (0.30). Animals were more likely to be male in the mesic zone (probability of being male = 0.684) than in the nonmesic zone (0.515). Recapture rates in the mesic zone were affected by sex, rainfall and fire, being higher among females than males, i…	Subnational	Western Pacific	Australia
21646	Food availability alters the effects of larval temperature on Aedes aegypti growth	dengue and chikungunya	Padmanabha, 2011	Field study		No	No	prospective	< 12 months (includes cross-sectional studies)	Aedes aegypti F2 larvae from Barranquilla, Colombia (altitude 5 m, latitude 10 °N, mean monthly temperatures 26.8-28.5 °C), held at the Universidad Nacional de Colombia, Bogotá, Colombia (elevation 2640 m; mean temperature 13.0 °C)	Different levels of standardized household detritus as a nutrient base in 20 L buckets (filled with at least 19.5 L water) at one of two temperatures: cold buckets were exposed to Bogotá indoor temperatures (12-18 °C); warm buckets were placed in a non-insulated room maintained at 25 °C with 80% ± 10% relative humidity	The cold group water fluctuated between 21 °C and 23 °C and the warm group between 27 °C and 29 °C	Mean duration of larval development, or time to pupation, was lower in males and in the warm treatment. Increased food reduced development times, both between experiments and across their respective feeding gradients. Variation in development times between the 22 °C and 28°C treatments was less than the variation observed among food treatments within each temperature.	Subnational	Americas	Colombia
50810	Forecasting Malaria Morbidity to 2036 Based on Geo-Climatic Factors in the Democratic Republic of Congo	malaria	Panzi, 2022	Modelling	Box-Jenkins SARIMA model; ETS, ARIMA, STL-ETS, NNAR, and TBATS forecasting models	No	No	prospective	10+ years	People in the Democratic Republic of the Congo	Future climate to 2036 using the combination of several forecasting models (ETS, ARIMA, STL-ETS, NNAR, and TBATS)	Data on malaria from 26 provincial health directorates, 2001-2019; alterations in evaporation, relative soil moisture, rainfall, temperature and wind speed, measured by weather stations, 2001-2019	A mean annual increase of 6024 malaria cases per facility was predicted, with exponential growth in epidemic waves to 2036. This would represent an increase in incidence of 99%.	National	African	Democratic Republic of the Congo
50919	Forecasting the Potential Effects of Climate Change on Malaria in the Lake Victoria Basin Using Regionalized Climate Projections	malaria	Ototo, 2022	Modelling	Other: vector autoregressive moving average processes model, VARMAX	Yes	No	prospective	10+ years	People in the Lake Victoria Basin	Future climate in the 2050s and 2070s, as projected in an ensemble of eight GCMs under RCP2.6, RCP4.5 and RCP8.5	Historical malaria incidence; historical rainfall and temperature	The short rains (October, November, December) were predicted to increase more than the long rains (March, April, May) by the 2050s and 2070s under RCPs4.5 and RCP8.5. Under RCP8.5, a steady increase was projected in mean malaria cases reported at hospitals in Kenya, Uganda and United Republic of Tanzania. Future climatic extremes were predicted to be likely to cause similar upsurges in clinical m…	Subnational	African	Kenya, Uganda, United Republic of Tanzania
75935	Future Changes in Climatic Variables Due to Greenhouse Warming Increases Dengue Incidence in the Region of the Tucurui Hydroelectric Dam in the Amazon	dengue and chikungunya	Franchito, 2021	Modelling	Other: correlations and regression analysis (least squares)	No	No	prospective	10+ years	Humans living near the Tucurui hydroelectric dam in the Amazon, State of Para, Brazil	Future climate at the end of the 21st century, based on projections downscaled from the RegCM4 regional climate model under RCP8.5	Local climate for 2002-2012 from the Tucurui meteorological station, close to the dam, obtained from INMET and bias-corrected	Dengue incidence was projected to increase by 570% by 2100, with significant enlargment of the area around the dam at risk of transmission.	Subnational	Americas	Brazil
52870	Future climate data from RCP 4.5 and occurrence of malaria in Korea	malaria	Kwak, 2014	Modelling	regression with spectral analysis	No	No	prospective	10+ years	People in the Republic of Korea, 2001-2011	Future climate for 2011-2100, as projected in the HadGEM3-RA local climate model under RCP4.5	Average historical climate data from the Gyeonggi and Seoul Meteorological Observatories; monthly data on malaria incidence, 2001-2011, from the Center for Disease Control and Prevention	Malaria occurrence is projected to gradually increase in the future. However, the annual transmission window is predicted to narrow, with an increase in malaria occurrence before the rainy season in summer. Adaptation of the country’s malaria response plans is likely to be needed.	Subnational	Western Pacific	Republic of Korea
20426	Future malaria spatial pattern based on the potential global warming impact in South and Southeast Asia	malaria	Khormi, 2016	Modelling	CLIMEX Software	No	No	prospective	10+ years	People and Anopheles mosquitoes	Future climate in 2050 and 2100, as projected in the MIROC-H model under SRES A2	Contemporary climate	The study projects a decrease in climate suitability for malaria in India, southern Myanmar, southern Thailand, eastern Borneo, and regions bordering Cambodia, Malaysia, and the Indonesian islands by the years 2050 and 2100. An increase in climate suitability for malaria is expected in southern and southeastern China, indicating a potential shift in malaria spatial patterns due to global warming.	Regional (multiple countries, but not all)	South-East Asia, Western Pacific	Cambodia, China, India, Indonesia, Lao People's Democratic Republic, Philippines, Viet Nam
18455	Genetic uniformity, geographical spread and anthropogenic habitat modifications of lymnaeid vectors found in a One Health initiative in the highest human fascioliasis hyperendemic of the Bolivian Altiplano	foodborne trematodiases	Bargues, 2020	Field study; Laboratory research; Ecological case report (first case in a new geography, range expansion)		No	No	retrospective	10+ years	Lymnaeid snails in 25 populations representative of whole Bolivian Altiplano plateau, 2018	Geographical assessment of transmission foci	Geographical range in 1990, in previously published work	Significant range expansion (northward and southward) linked to (1) livestock importation northward from endemic areas, (2) altitudinal and southward spread possibly due to increasing temperatures (they were previously too low during the night for lymnaeid populations to persist).	Subnational	The Americas	Bolivia (Plurinational State of)
50882	Geo-Climatic Factors of Malaria Morbidity in the Democratic Republic of Congo from 2001 to 2019	malaria	Panzi, 2022	Modelling	Poisson GLM	No	No	retrospective	10+ years	People in the Democratic Republic of the Congo, 2001-2019	Alterations in evaporation, relative soil moisture, rainfall, temperature and wind speed, measured by weather stations	Data on malaria from 26 provincial health directorates, 2001-2019	Increases in average wind speed 2 m above the ground, total evaporation under shelter or average relative soil moisture were associated with decreased risk of malaria morbidity. Increases in temperature or number of days of rainfall were associated with an increased risk of malaria morbidity.	National	African	Democratic Republic of the Congo
53745	Geo-additive modelling of malaria in Burundi	malaria	Nkurunziza, 2011	Modelling	spatial analysis; Bayesian inference with Markov Chain Monte Carlo techniques	No	No	retrospective	10+ years	People in Burundi, 1996-2007	Temperature, humidity and rainfall, 1996-2007	Malaria morbidity data, 1996-2007	Malaria incidence in a given month was positively associated with minimum temperature of the same and previous month, and negatively associated with rainfall and maximum temperature of the same month. Spatial factors were also identified but unexplained.	National	African	Burundi
74716	Geographic shifts in Aedes aegypti habitat suitability in Ecuador using larval surveillance data and ecological niche modeling: Implications of climate change for public health vector control	dengue and chikungunya	Lippi, 2018	Field study; Modelling	ecological niche model; spatial analysis (e.g. GIS)	Yes	No	prospective	10+ years	Aedes aegypti in Ecuador	Future climate for the year 2050, as projected in the Beijing Climate Center Climate System Model (BCC-CSM-1), National Center for Atmospheric Research Community Climate System Model (CCSM4), and the Hadley Centre Global Environment Model version 2, Earth-System configuration (HADGEM2-ES) under scenarios RCP2.6, RCP4.5, RCP6.0, and RCP8.5	Long-term climate averages based on weather station records from 1950–2000, taken from WorldClim v1.4; presence only occurrence data of Ae. aegypti in Ecuador, 2000–2012, from the Ministry of Health; sampling of larval mosquitoes in standing water collections in and around urban households throughout mainland Ecuador, following WHO-recommended protocols	All models predicted future shifts in mosquito distribution, with range contractions throughout most of eastern Ecuador, and areas of transitional elevation becoming suitable habitat. Ae. aegypti was predicted to expand into 4,215 km2 of mountainous terrain under the most extreme climate scenario; this would put >12,000 people currently living in transitional areas at future risk of interaction w…	National (a whole country)	Americas	Ecuador
21847	Geographic shifts in the bioclimatic suitability for Aedes aegypti under climate change scenarios in Colombia	dengue and chikungunya	Portilla Cabrera, 2020	Modelling	maximum entropy model (MaxEnt)	Yes	No	prospective	10+ years	Aedes aegypti in Colombia, excluding the San Andrés and Providencia islands	Future climate in 2050 and 2070, as projected in the Community Climate System Model CCSM4, under scenarios RCP2.6, RCP4.5 and RCP8.5	Ae. aegypti presence-only records from the Global Biodiversity Information Facility; WorldClim average climate data for 1950–2000	Environmental suitability was projected to fall in the future, with a reduction in range of >30% overall in Colombia, while some Caribbean and Andean regions were projected to experience increases in suitability. The biggest changes were predicted to occur under RCP8.5.	National	Americas	Colombia
17711	Global Climate Change Effects on Venezuela's Vulnerability to Chagas Disease is Linked to the Geographic Distribution of Five Triatomine Species	Chagas disease	Ceccarelli, 2015	Cohort study; Modelling	maximum entropy model (MaxEnt)	Yes	No	prospective	10+ years	Five triatomine species (Eratyrus mucronatus, Panstrongylus geniculatus, Rhodnius prolixus, R. robustus, Triatoma maculata) in the Bolivarian Republic of Venezuela	Future climate in 2020, 2060 and 2080, as projected in the CSIRO mark 3.0 GCM under A1B and B1	Contemporary climate, 1950-2000, from WorldClim; occurrence data, digitized from a previously published atlas on triatomines; demographic data by county, 1990, 2001 and 2011 with linar extrapoplations to 2020, 2060 and 2080	Only three bioclimatic variables provided major contributions to the predictions: temperature seasonality, isothermality, and temperature annual range. For the 2060 period under B1, the Bolivarian Republic of Venezuela was projected to become generally unsuitable for E. mucronatus, while most of the country (other than a few northern states) becomes highly suitable for T. maculata. Projections fo…	National (a whole country)	Americas	Venezuela (Bolivarian Republic of)
20613	Global Distribution of Aedes aegypti and Aedes albopictus in a Climate Change Scenario of Regional Rivalry	dengue and chikungunya	Laporta, 2023	Modelling	Other: Generalised boosted regression models	No	No	prospective	10+ years	Aedes aegypti and Ae. albopictus	Future climate in 2021–2040, 2041–2060, 2061–2080, and 2081–2100, as projected in the GFDL-ESM4.1 model under SSP3-7.0	Global climate for 1970-2000; VectorMap occurrence data for Ae. aegypti and Ae. albopictus	The geographical distribution of Ae. aegypti and Ae. albopictus was projected to increase in the northern hemisphere and decrease in the southern hemisphere. Parts of sub-Saharan Africa were projected to become unsuitable. Europe was projected to become more suitable for both species. Loss of suitability was projected to occur in the Brazilian Amazon because of decreased rainfall.	Global (all countries)		Afghanistan, Albania, Algeria, Andorra, Angola, Antigua and Barbuda, Argentina, Armenia, Australia, Austria, Azerbaijan, Bahamas (the), Bahrain, Bangladesh, Barbados, Belarus, Belgium, Belize, Benin, Bhutan, Bolivia (Plurinational State of), Bosnia and Herzegovina, Botswana, Brazil, Brunei Darussalam, Bulgaria, Burkina Faso, Burundi, Cabo Verde, Cambodia, Cameroon, Canada, Central African Republi…
50807	Global malaria infection risk from climate change	malaria	Li, 2022	Modelling	Other: Geographically Weighted Poisson Regression (GWPR) model	Yes	No	prospective	10+ years	People	Future climate in 2021-2040, 2041-2060, and 2081-2100 under SSP2-4.5, SSP3-7.0, SSP5-8	Modelled and observed data, 2000-2020; population density data and per-capita GDP	Global malaria infection case changes (MICCs) from SSP1-2.6 to SSP2-4.5 are estimated to be an increase of 6.506 million cases (95% UI: 6.150-6.861 million) from 2021 to 2040, representing a 2.699% increase compared to 2020. MICCs from SSP1-2.6 to SSP3-7.0 are projected to be an increase of 3.655 million cases (95% UI: 3.416-3.894 million), a 1.517% increase for the same period. MICCs from SSP1-2…	Global (all countries)		Afghanistan, Albania, Algeria, Andorra, Angola, Antigua and Barbuda, Argentina, Armenia, Australia, Austria, Azerbaijan, Bahamas (the), Bahrain, Bangladesh, Barbados, Belarus, Belgium, Belize, Benin, Bhutan, Bolivia (Plurinational State of), Bosnia and Herzegovina, Botswana, Brazil, Brunei Darussalam, Bulgaria, Burkina Faso, Burundi, Cabo Verde, Cambodia, Cameroon, Canada, Central African Republi…
30609	Heatwaves and dengue outbreaks in Hanoi, Vietnam: New evidence on early warning	dengue and chikungunya	Cheng, 2020	Modelling	Other: negative binomial generalized linear model combined with a distributed lag non-linear model	No	No	retrospective	Other: 2008-2016	People in Hanoi, Viet Nam, 2008-2016	Heatwaves (defined as seven or more days with temperature exceeding 95th percentile of the daily temperature distribution)	The average value of weekly mean temperatures (24.3 °C); weekly dengue cases 2008–2016 from the Hanoi Center for Preventive Medicine	There was a significant association between heatwaves and dengue outbreaks, with longer delayed effects on large outbreaks (weekly total number of dengue cases above the 90th percentile) than small (50th-75th percentile) or medium (75th-90th percentile) outbreaks. Heatwaves both delay the timing of dengue outbreaks and increase their magnitude.	Subnational	Western Pacific	Viet Nam
17737	How does the dengue vector mosquito Aedes albopictus respond to global warming?	dengue and chikungunya	Jia, 2017	Modelling	stage-structured model; Other: Mechanistic population model	No	No	retrospective	10+ years	Aedes albopictus in Guangzhou, China	Increasing daily mean temperatures by 0.5-5.0°C at intervals of 0.5°C, in a range of warming patterns (single season, two seasons, three seasons)	Average daily mean temperatures in Guangzhou for 1980-2014	Warming in spring and winter facilitate mosquito development by shortening diapause. Warming in summer inhibits mosquito development and ultimately increases mosquito mortality. Warming in autumn has a mixed effect.	Subnational	Western Pacific	China
17764	How will climate change pathways and mitigation options alter incidence of vector-borne diseases? A framework for leishmaniasis in South and Meso-America	leishmaniasis	Purse, 2017	Modelling	Other: dynamic land use model (CLUE - Conversion of Land Use and its Effect with static urban cover), boosted regression tree	Yes	No	prospective	10+ years	People	Future climate to 2050, as projected in the HadGEM2-ES GCM under 6 alternative climate scenarios: combinations of RCP2.6 and RCP8.5 and 3 different Shared Socio-economic Pathways (SSP1p, SSP5p and SSP5s, with p and s indicating different policy options; p is a strong policy option - strong management of carbon stock and biodiversity, and s is a weak policy to manage carbon or biodiversity - diffe…	Past climate (2005) and disease occurrence and distribution data from 1970-2013 (most of datasets since 1990) for the entire region (data from literature sources, from the HealthMap database, from GenBank and CNR-L in Montpellier, France); CL and VL records from Brazil 2008-2011 used for independent incidence estimate and for model validation	Land use explains only ~20% of variance in disease patterns, climate ~80% (climate strongest driver of future disease patterns). Both CL and VL diseases are predicted to contract in geographical extent to 2050, with CL contracting by between 35% (under RCP2.6) and 50% (under RCP8.5). Continuous presence and increase in east coast of Brazil and in the west, in Peru, Colombia, Ecuador and west Braz…	Regional (multiple countries, but not all)	Americas	Belize, Bolivia (Plurinational State of), Brazil, Colombia, Costa Rica, Ecuador, El Salvador, French Guiana, Guatemala, Guyana, Honduras, Mexico, Nicaragua, Panama, Paraguay, Peru, Suriname, Venezuela (Bolivarian Republic of)
23259	Identifying high snakebite risk area under climate change for community education and antivenom distribution	snakebite envenoming	Yousefi, 2023	Modelling	maximum entropy model (MaxEnt); ensemble modelling of GAMs, GLMs, GBMs, Random Forest, MaxEnt	Yes	No	prospective	10+ years	10 venomous snakes (Echis carinatus, Gloydius halys, Montivipera latifii, Pseudocerastes persicus, Walterinnesia aegyptia, Macrovipera lebetina, Montivipera raddei, Naja oxiana, Pseudocerastes urarachnoides, Vipera eriwanensi) in the Islamic Republic of Iran	Future climate in 2041-2070 and 2071-2100, as projected in five different CMIP6 GCMs (GFDL-ESM4, IPSL-CM6A-LR, MPI-ESM1-2-HR, MR-ESM2-0, UKESM1-0-LL) under SSP126 and SSP585	Contemporary climate; distribution records of the 10 modelled species, 2000-2022, from fieldwork, the Global Biodiversity Information Facility, Vertnet and the published literature; slope from the Shuttle Radar Topography Mission digital elevation model	Snakebite risk was projected to increase in some parts of the country. Mountainous areas (Zagros, Alborz, Kopet-Dagh mountains) are expected to experience the greatest change in species occurrence. Hotspots of snakebite in the Islamic Republic of Iran are found in the northwest, Alborz mountains, and west of the Zagros mountains. The Zagros mountains have a low richness of medically important ven…	National (a whole country)	Eastern Mediterranean	Iran (Islamic Republic of)
50971	Impact of an accelerated melting of Greenland on malaria distribution over Africa	malaria	Chemison, 2021	Modelling	Compartmental epidemiological model; spatial analysis; an ensemble of mathematical malaria models, including LMM and VECTRI	No	No	retrospective	10+ years	People in Africa; displayed area of projections extends beyond the continent	Future climate in the 2040s, as projected in the Institute Pierre Simon Laplace GCM at Low spatial Resolution, version A (IPSL-CM5A-LR), under scenario RCP8.5, and the additional impact of rapid ice-sheet melting in Greenland: IPSL-CM5A-LR couples an atmosphere-land surface model to an ocean-sea ice model	Historical data on temperature and rainfall; malaria prevalence from the Malaria Atlas Project, 2000-2017	Under RCP8.5, models predict an increase in transmission risk over East Africa, due to cooling and drying effects and a decrease in West Africa due to temperatures exceeding the survival range for Anopheles mosquitos. There would be transmission for 10 months of the year under RCP8.5 in some East African plateau areas. With rapid melting of the Greenland ice sheet, the increase in transmission in…	Regional (multiple countries, but not all)	African, Eastern Mediterranean, European	Algeria, Angola, Benin, Botswana, Burkina Faso, Burundi, Cabo Verde, Cameroon, Central African Republic, Chad, Comoros (the), Congo, Côte d'Ivoire, Cyprus, Democratic Republic of the Congo, Djibouti, Egypt, Equatorial Guinea, Eritrea, Eswatini, Ethiopia, Gabon, Ghana, Greece, Guinea, Guinea-Bissau, Iran (Islamic Republic of), Iraq, Israel, Italy, Jordan, Kenya, Kuwait, Lebanon, Lesotho, Liberia, …
17699	Impact of climate change and man-made irrigation systems on the transmission risk, long-term trend and seasonality of human and animal fascioliasis in Pakistan	foodborne trematodiases	Afshan, 2014	Other: Statistical analysis (correlation) and mapping		No	No	retrospective	10+ years	People and animals in Punjab, Pakistan, 1990-2010	Temperature, rainfall and humidity using data from five meteorological stations; altitude; normalized difference vegetation index (NDVI); indices combining rainfall, evapotranspiration and temperature data (the Wet Day index, Mt, and water-budget-based system, Wb-bs) were calculated	Correlation (linear models)	The risk of fascioliasis increased on the Punjab plain and decreased in the northern highlands of the province during 1990-2010. Localities at low altitudes are predicted to reach higher prevalence in the future if current climate trends continue. This would lead to higher fascioliasis prevalence throughout Punjab: on the plain in summer and in the northern highlands due to higher volume winter r…	Subnational	Eastern Mediterranean	Pakistan
28471	Impact of climate change on dengue fever epidemics in South and Southeast Asian settings: A modelling study	dengue and chikungunya	Wang, 2023	Modelling	compartmental epidemiological model (e.g. SEIR); stage-structured model	Yes	No	prospective	10+ years	People in Singapore; Colombo, Sri Lanka; Selangor ,Malaysia; and Chiang Ma, Thailand	Future climate in the 2030s, 2050s, 2070s, and 2090s, as projected in 11 GCMs in Phase 6 of the Coupled Model Intercomparison Project (CMIP6) under SSP126, SSP245, and SSP585	Weekly dengue fever incidence; daily mean temperature and rainfall from 2012 to 2020 in Singapore, Colombo, Selangor, and Chiang Ma, from the National Centers for Environmental Information	In comparison to the 2030s, the peak dengue fever incidence was projected to rise by 1.29x in Singapore, 2.25x in Colombo, 1.36x in Selangor, and >10x in Chiang Mai by the 2090s under SSP585. The peak transmission season was projected to be earlier in Singapore, Colombo, and Selangor, but be later in Chiang Mai under SSP585. Under the milder emission scenario of SSP126, the epidemic size was proj…	Regional (multiple countries, but not all)	South-East Asia and Western Pacific	Malaysia, Singapore, Sri Lanka, Thailand
34206	Impact of climate change on filarial vector, Culex quinquefasciatus and control using bacterial pesticide, spinosad	lymphatic filariasis	Arjunan, 2014	Laboratory research		No	No	prospective	< 12 months (includes cross-sectional studies)	Culex quinquefasciatus eggs collected from Coimbatore, India	Incubation of larvae at 6 °C, 20 °C, 24 °C, 28 °C, 32 °C and 36 °C	Incubation at alternate temperatures	Durations of life cycle stages varied markedly with temperature. At 16 °C, larval durations were 3.9 d, 3.8 d, 3.5 d and 3.4 d from 1st instar to 4th instar, respectively. At 32 °C, corresponding larval durations were 0.6 d, 0.7 d, 0.6 d and 0.8 d. At 36 °C, larval durations were 2.3 d, 2.1 d, 2.2 d and 2.0 d. No development was observed at temperatures below 16 °C or above 36 °C. 32°C was the op…	Subnational	South-East Asia	India
52952	Impact of climate change on global malaria distribution	malaria	Caminade, 2014	Modelling	spatial analysis (e.g. GIS); Other: multi-model intercomparison	Yes	No	prospective	10+ years	Plasmodium falciparum and people	Future climate in the 2030s, 2050s and 2080s, projected in CMIPP5 under 4 climate scenarios: RCP2.6, RCP4.5, RPC6.0, and RCP8.5; SSP2 was used for population size projections	Climate in 2020; Plasmodium infections (2000s data)	The models show a consistent increase in the simulated LTS over the highlands at the regional scale (in eastern Africa, South Africa, central Angola, the plateaux of Madagascar, Central America, southern Brazil, eastern Australia, and at the border between India and Nepal). A consistent decrease is shown over tropical regions (such as western Africa, the coasts of India, northern Australia, Malay…	Global (all countries)		Afghanistan, Albania, Algeria, Andorra, Angola, Antigua and Barbuda, Argentina, Armenia, Australia, Austria, Azerbaijan, Bahamas (the), Bahrain, Bangladesh, Barbados, Belarus, Belgium, Belize, Benin, Bhutan, Bolivia (Plurinational State of), Bosnia and Herzegovina, Botswana, Brazil, Brunei Darussalam, Bulgaria, Burkina Faso, Burundi, Cabo Verde, Cambodia, Cameroon, Canada, Central African Republi…
21196	Impact of climate change on the distribution of Aedes albopictus (Diptera: Culicidae) in northern Japan: retrospective analyses	dengue and chikungunya	Mogi, 2014	Modelling	Linear regression	No	No	retrospective	Other: 10+ years	Aedes albopictus in Japan, 1920-2010	Changing temperature, from the Japan Meteorological Agency, 1920-2010	Means for >30 yr from years ending with the digit ""1"" were regarded as ""normal"" and used as conditions most likely to be experienced in a given site; records of Ae. albopictus, 1993 onwards, from surveys conducted since 1993 by the Department of Medical Entomology, National Institute of Infectious Diseases, Japan, with latitude, altitude and climate data for each site	Warming has favored the northward expansion of Ae. albopictus. Requisite conditions for environmental suitability, particularly sufficiently warm winters, were reached during or before the early 20th century. Expansion of the thermally suitable range after 1990 was supported only for inland areas and the northernmost Pacific coast. The estimated expansion rate was 26 km per decade. Local climate …	Subnational	Western Pacific	Japan
17709	Impact of climate change on vector transmission of Trypanosoma cruzi (Chagas, 1909) in North America	Chagas disease	Carmona-Castro, 2018	Modelling	maximum entropy model (MaxEnt); Other: comparison of GARP (genetic algorithm for rule-set prediction) and MaxEnt, with and without topographical variables	Yes	No	prospective	10+ years	Twenty epidemiologically relevant tiatomine species in Mexico and the United States of America	Future climate in 2050 and 2070, as projected in the ECHAM6 GCM under RCP4.5 and RCP8.5	Occurrence data, 1979-2014, from a publicly available database, and contemporary climate	Major changes in size and/or centroid of range are expected for many species, with the impact being species-specific. The most marked territorial changes in both future scenarios are expected for species with the greatest current niche breadth. Changes in the vector exposure threat to humans were considerable for both future periods, with a 1.5% increase projected for urban populations and a 1.8%…	Regional (multiple countries, but not all)	Americas	Mexico, United States of America
57431	Impact of future climate change on malaria in West Africa	malaria	Diouf, 2022	Modelling	Malaria outcomes used were derived from the Liverpool malaria model (LMM), a dynamical malaria model based on daily time series of rainfall and temperature data from CORDEX	Yes	No	prospective	10+ years	People in 15 countries in West Africa (total population 410M)	Future climate in 2006-2065 as projected in the coordinated regional downscaling experiment (CORDEX) simulations of the Rossby Centre Regional Atmospheric regional climate model (RCA4) under RCP4.5 and RCP8.5 scenarios	Historical climate, 1976-2005	Malaria prevalence is predicted to fall over much of West Africa in the future, with the magnitude of the fall increasing as time goes on. There will be a shift in prevalence to the southern part of West Africa.	Regional (multiple countries, but not all)	African	Benin, Burkina Faso, Cabo Verde, Côte d'Ivoire, Gambia, Ghana, Guinea, Guinea-Bissau, Liberia, Mali, Mauritania, Niger, Nigeria, Senegal, Sierra Leone, Togo
61504	Impact of increased temperature on malaria transmission in Burundi	malaria	Nkurunziza, 2011	Modelling	Other: Bayesian generalized additive model	No	No	retrospective	10+ years	Anopheles spp. mosquitoes and people in Burundi	Monthly rainfall, temperature and humidity data, 1996-2007	Monthly malaria morbidity data, 1996-2007	Increased mosquito biting and reproduction rates due to higher temperatures are balanced by shortening of mosquito lifespans due to decreased humidity and rainfall. Temperature increases are not predicted to result in increased malaria transmission in Burundi.	National	African	Burundi
23195	Impact of temperature and precipitation on propagation of intestinal schistosomiasis in an irrigated region in Ethiopia: suitability of satellite datasets	schistosomiasis	Xue, 2011	Other: ecological study using time series data		No	No	retrospective	10+ years	People in Wonji, Ethiopia, 1998-2009	Monthly maximum air temperature, from a local meteorological station; land surface temperature, from MODIS satellite data; monthly total precipitation, from a local rain gauge or satellite data; 1998-2009	Monthly number of S. mansoni patients at the only hospital in Wonji	A weak but significant positive correlation was found between monthly maximum air temperature and number of patients in the same month. This correlation was stronger for land surface temperature, which was taken from satellite data rather than the local meteorological station. There was a significant negative correlation between monthly precipitation volume and number of patients at lags of 1 and…	Subnational	African	Ethiopia
35911	Impacts of flood on health: epidemiologic evidence from Hanoi, Vietnam	dengue and chikungunya	Bich, 2011	Cohort study	.	No	No	N/A (cross-sectional studies)	< 12 months (includes cross-sectional studies)	People in four communes of Hanoi, Viet Nam: a mix of urban/rural and flooded/non-flooded areas	Living in an area affected by the major flooding in 2008 (both rural and urban areas)	Living in an area unaffected by the major flooding in 2008 (both rural and urban areas)	A trend towards higher reported rates of dengue in flooded areas vs non-flooded areas (22/25 vs 3/25 respectively) though the difference was not statistically significant.	Subnational	Western Pacific	Viet Nam
22739	Implementing cargo movement into climate based risk assessment of vector-borne diseases	dengue and chikungunya	Thomas, 2014	Modelling	maximum entropy model (MaxEnt); spatial analysis (e.g. GIS); Other: correlative niche model	No	No	prospective	10+ years	Aedes albopictus transported to and within Europe from the top ten European harbors (Rotterdam, Hamburg, Antwerpen, Bremerhaven, Felixstowe, Valencia, Gioia Tauro, Le Havre, Algeciras and Barcelona)	Amount of incoming cargo; proportion of incoming cargo from countries where Ae. albopictus occurs; freight volumes for European railways and inland-waterways, from Eurostat; future climate in 2011–2040, 2041–2070, and 2071–2100, as projected in the regional climate model COSMO-CLIM under scenario A1B	Contemporary climate; global data on distribution of Ae. albopictus to reflect the whole range of known occupied niches	The proportion of incoming cargo from Ae. albopictus-endemic countries was highest in Rotterdam, Hamburg and Antwerp, with up to 4 million TEU (twenty-foot equivalent units) per year. The cities had limited suitability for Ae. albopictus at the time of model contruction, but were expected to reach thresholds for suitability in 2041-2070. The risk of Ae. albopictus establishment in inland waterway…	Regional (multiple countries, but not all)	European	Belgium, France, Germany, Italy, Netherlands, Spain, United Kingdom of Great Britain and Northern Ireland (the)
19714	Implications from assessing environmental effects on spatio-temporal pattern of schistosomiasis in the Yangtze Basin, China	schistosomiasis	Gao, 2018	Modelling	spatial analysis (e.g. GIS); hierarchical Bayesian spatiotemporal model	No	No	retrospective	10+ years	People in 97 villages of Anhui province, China, 1997-2010	Monthly rainfall and temperature, from the China Meteorological Data Sharing Service System; distance to the Yangtze River	S. japonicum infection prevalence, 1997-2010, from cross-sectional surveys carried out by the Anhui Institute of Parasitic Diseases (screening by serology, confirmation by Kato-Katz); history of intervention	Constant (linear) effects of environmental factors fitted the observed data better than variable (nonlinear) environmental terms. This implies that changes in environmental factors might not contribute to variation in schistosomiasis prevalence; rather, changes in schistosomiasis over time were felt to be more likely due to disease prevention and control activities.	Subnational	Western Pacific	China
18720	Implications of increasing temperature stress for predatory biocontrol of vector mosquitoes	dengue and chikungunya; malaria	Buxton, 2020	Laboratory research		No	No	prospective	< 12 months (includes cross-sectional studies)	Aedes aegypti larvae, Anopheles quadriannulatus larvae, two notonectid predators (Anisops sardea and Enithares chinai), and one copepod predator (Lovenula falcifera), collected in the central district of Botswana	Temperature increases and decreases	28°C	Predators generally had lower critical thermal limits than their mosquito prey, dependent on the prey instar stage and species, with first instars having the lowest warm tolerance (lowest CTmax), but also the highest cold tolerance (lowest CTmin). Aedes aegypti consistently exhibited the highest CTmax, whilst differences among CTmin were inconsistent among prey species according to instar stage.	Subnational	African	Botswana
34773	Imported dengue cases, weather variation and autochthonous dengue incidence in Cairns, Australia	dengue and chikungunya	Huang, 2013	Modelling	maximum entropy model (MaxEnt); Other: time-series negative-binomial hurdle model	No	No	retrospective	5-10 years	People in Cairns, Queensland, Australia, 2000-2009	Daily weather condition (temperature, humidity, rainfall), 2000-2009, from the Australian Bureau of Meteorology	Notified laboratory-confirmed dengue cases, both autochthonous and imported, 2000-2009, from Queensland Health;	The monthly incidence of autochthonous dengue fever was positively associated with the monthly number of imported cases, but in the zero hurdle model, the occurrence of autochthonous cases was associated with minimum daily temperature rather than the current number of imported cases. After adjustment for seasonality, population size and autocorrelation at lags of 1-2 months, in addition to the po…	Subnational	Western Pacific	Australia
51362	Incorporating hydrology into climate suitability models changes projections of malaria transmission in Africa	malaria	Smith, 2020	Modelling	spatial analysis (e.g. GIS); Other: hydrological modelling	No	No	prospective	10+ years	People in Africa	Future climate in 2011-2040, 2041-2070 and 2071-2100, as projected in seven EC-EARTH3-HR v3.1 GCMs, downscaled with forcings from sea surface temperature and sea-ice concentration, under RCP8.5; runoff data; irrigation, 2010, from the IWMI Irrigated Area map of Africa	Baseline climate, 1971-2005, from LIS-MAL model	The hydrological model resulted in a more complex pattern of malaria suitability than other published models, with river corridors serving as year-round transmission foci. The hydro-climatically suitable area for stable malaria transmission showed a maxium difference in suitable area equal to about 9% of Africa's surface area. Different rainfall thresholds resulted in much greater range of suitab…	Regional (multiple countries, but not all)	African, Eastern Mediterranean	Algeria, Angola, Benin, Botswana, Burkina Faso, Burundi, Cabo Verde, Cameroon, Central African Republic, Chad, Comoros (the), Congo, Côte d'Ivoire, Democratic Republic of the Congo, Equatorial Guinea, Eritrea, Eswatini, Ethiopia, Gabon, Ghana, Guinea, Guinea-Bissau, Kenya, Lesotho, Liberia, Madagascar, Malawi, Mali, Mauritania, Mauritius, Mozambique, Namibia, Niger, Nigeria, Rwanda, Sao Tome and …
23202	Incorporating the effects of humidity in a mechanistic model of Anopheles gambiae mosquito population dynamics in the Sahel region of Africa	malaria	Yamana, 2013	Field study; Modelling	individual or agent-based model; stage-structured model	No	No	retrospective	1-2 years	Anopheles gambiae s.l. mosquitoes in two villages (Banizoumbou and Zindarou) in the Sahel region, Niger	Change in levels of relative humidity and temperature; the two villages are ~30 km apart and have similar climates but different water availability: Banizoumbou has a deep water table, while Zindarou is on a floodplain, where groundwater penetrates the land surface	Field observations on temperature, wind, relative humidity and rainfall, 2006	Decreased mosquito survival and altered mosquito population dynamics were associated with low relative humidity levels. Declines in mosquito populations were observed, despite the continued availability of breeding sites, associated with lower humidity.	Subnational	African	Niger
58388	Increased risk of malaria transmission with warming temperature in the Ethiopian Highlands	malaria	Endo, 2020	Modelling	Other: Combination of spatial temporal, regional climate, and transmission models.	No	No	prospective	10+ years	People living in the Ethiopian Highlands (elevation >1200 m above sea level, asl)	Future temperatures in 2100 as predicted in the MIT Regional Climate Model under RCP8.5	Temperatures 2006-2010 using MODIS-Aqua satellite data; field surveys in two villages of the Ethiopian Highlands, 2012-2015	In 2100, ~33% of Ethiopia’s population are predicted to live in areas at high risk of falciparum malaria under RCP8.5, occupying 14% of the country’s land area, mostly at elevations between 1500 and 2200 m asl. Low-risk areas (including Addis Ababa) for falciparum malaria are predicted to host about 42% of the population in 2100; this will encompass ~11% of Ethiopia’s land, mostly >2200 m asl.	Sub-national	African	Ethiopia
22605	Increasing Dengue Incidence in Singapore over the Past 40 Years: Population Growth, Climate and Mobility	dengue and chikungunya	Struchiner, 2015	Modelling	GLMs + multivariate Poisson regression models	No	No	retrospective	10+ years	People living in Singapore, 1974-2011	Climate, based on data from the Climate Research Unit at the University of East Anglia; population size; air passenger arrivals from dengue-endemic countries in South-East Asia	Climate, population and air passenger arrivals from dengue-endemic countries in South-East Asia in 1974	Population growth contributed 86% of the risk associated with the increased dengue incidence over this period, with the remaining 14% being attributable to climate change. There was no correlation with the number of incoming air passenger arrivals from dengue-endemic countries in South-East Asia.	National	Western Pacific	Singapore
29840	Increasingly expanded future risk of dengue fever in the Pearl River Delta, China	dengue and chikungunya	Wu, 2021	Modelling	maximum entropy model (MaxEnt); Spearman correlation; spatial analysis (e.g. GIS)	Yes	No	prospective	10+ years	People in Pearl River Delta, China (58.7 million)	Future climate in 2050 (2041–2060) and 2070 (2061–2080), as projected by WorldClim under RCP2.6, RCP4.5, and RCP8.5, combined with SSP scenarios (RCP2.6/SSP1; RCP4.5/SSP2; RCP8.5/SSP3); land use land cover projections for 2050 and 2070, from the Geographical Simulation and Optimization System	Climate 1970–2010, from WorldClim; dengue fever cases 2003–2014, from the China Center for Disease Control and Prevention; population density, GDP, land use and land cover, digital elevation model and slope data, 201, from the Resources and Environmental Science Data Center	Socioeconomic factors made the dominant contribution (~83%) in simulations of the spatial distribution of previous dengue fever epidemics in the study area. The spatial distribution of future dengue fever risk identified by climatic and socioeconomic variable models was more detailed than that provided by models informed by climatic variables alone. Along with global warming and socioeconomic dev…	Subnational	Western Pacific	China
21234	Inferring distributional shifts of epidemiologically important North and Central American sandflies from Pleistocene to future scenarios	leishmaniasis	Moo-Llanes, 2019	Modelling	ecological niche model; Other	Yes	No	prospective	10+ years	Nine species of sandfly (Lu. anthophora, Lu. cruciata, Lu. diabolica, Lu. longipalpis, Lu. olmeca olmeca, Lu. ovallesi, Lu. panamensis, Lu. shannoni, Lu. ylephiletor)	Future climate for 2050 and 2070, as predicted in the ECHAM6 GCM under scenarios RCP2.6, RCP4.5 and RCP8.5	Climate 1950-2000 and published occurrence data	Three species of sandfly were predicted to undergo significant increase from the contemporary distribution to 2050: Lu. panamensis; Lu. olmeca olmeca and Lu. ylephileto. In extreme future scenarios, it was projected that Lu. olmeca olmeca would expand its range significantly northward, which could affect its role in parasite transmission. Lu. panamensis was projected to expand similarly to Lu. ol…	Regional	Americas	Belize, Guatemala, Mexico, United States of America
36317	Influence of climate on malaria transmission depends on daily temperature variation	malaria	Paaijmans, 2010	Laboratory research		No	No	prospective	<12 months	Anopheles stephensi	Fluctuating temperatures (±6 °C)	Constant temperatures	Daily temperature fluctuations increased relative survival of larvae at 20 °C but reduced relative survival at 27 °C. At the lowest larval density, fluctuation around 20 °C made the difference between 15% of larvae surviving to adulthood compared with 0.7% in the constant temperature environment. For adult mosquitoes, temperature fluctuation had significant impact on survival around 18 °C but sig…	Global		Afghanistan, Albania, Algeria, Andorra, Angola, Antigua and Barbuda, Argentina, Armenia, Australia, Austria, Azerbaijan, Bahamas (the), Bahrain, Bangladesh, Barbados, Belarus, Belgium, Belize, Benin, Bhutan, Bolivia (Plurinational State of), Bosnia and Herzegovina, Botswana, Brazil, Brunei Darussalam, Bulgaria, Burkina Faso, Burundi, Cabo Verde, Cambodia, Cameroon, Canada, Central African Republi…
73653	Influences of climate change on the geographical distribution of three potential reservoirs of Chagas and Leishmaniasis from the Yucatan Peninsula	Chagas disease; leishmaniasis	Moo-Llanes, 2021	Modelling	maximum entropy model (MaxEnt)	No	No	prospective	10+ years	Peromyscus yucatanicus, Heteromys gaumeri, Otonyctomys hatti in the Yucatan Peninsula	Future climate in 2050, as projected in ECHAM6 under RCP4.6	Current climate, using interpolations of representative data from 1950-2000	Geographical distribution was projected to increase for all species in the model: H. gaumeri by 12%, O. hatti by 13% and P. yucatanicus by 2%.	Subnational	Americas	Mexico
21778	Influences of climate change on the potential distribution of Lutzomyia longipalpis sensu lato (Psychodidae: Phlebotominae)	leishmaniasis	Townsend Peterson, 2017	Modelling	ecological niche model	Yes	Yes	prospective	10+ years	Lutzomyia longipalpis	Future climate in “coming decades” as predicted in three GCMs (CCSM4, GISSER_E2_R, and MIROC5), downscaled as part of the CMIP5 ensemble, under RCP2.6 and RCP8.5	Published occurrence data on Lu. longipalpis (n = 190); contemporary (2017) climate data from the WorldClim archive	Lu. longipalpis was not predicted to expand broadly north or south from its contemporary range limits; the major tendency appeared to be to establish greater range continuity across the eastern part of the Amazon region.	Regional	Americas	Argentina, Bolivia (Plurinational State of), Brazil, Colombia, Costa Rica, Ecuador, Guatemala, Guyana, Mexico, Nicaragua, Panama, Paraguay, Peru, Suriname, Uruguay, Venezuela (Bolivarian Republic of)
21634	Insecticide susceptibility of Anopheles mosquitoes changes in response to variations in the larval environment	malaria	Owusu, 2017	Laboratory research; Modelling	generalised linear mixed-effect models (GLMM)	No	Yes	prospective	< 12 months (includes cross-sectional studies)	Laboratory-reared Anopheles gambiae (KISUMU1, MRA762) and An. stephensi (STI)	High temperature (32 °C); high food/density ratio (2.0); high population density (600 larvae/tray)	Low temperature (24 °C); low food/density ratio (0.5); low population density (150 larvae/tray)	Mosquitoes in low nutrition groups were more susceptible to permethrin (An. stephensi OR 3.0, An. gambiae OR 4.4). Mosquitoes reared at low density were less susceptible to permethrin (An. stephensi OR 0.5, An. gambiae OR 0.3). Mosquitoes reared at lower temperature were less susceptible to permethrin (An. stephensi OR 0.7, An. gambiae OR 0.4).	Subnational	European	Switzerland
23108	Integrating environmental and neighborhood factors in MaxEnt modeling to predict species distributions: A case study of Aedes albopictus in southeastern Pennsylvania	dengue and chikungunya	Wiese, 2019	Modelling	maximum entropy model (MaxEnt)	No	No	retrospective	10+ years	Aedes albopictus in southeastern Pennsylvania, USA	Precipitation, temperature	129 476 publicy-available records from single mosquito (gravid and miniature light) traps installed in urban and rural areas by the Pennsylvania Department of Environmental Protection, March to November, 2001-2015; census data; education level; vacant housing; household income; land cover	Temperature in the coldest quarter and precipitation in the driest quarter were influential variables in models predicting habitate suitability for Ae. albopictus.	Subnational	Americas	United States of America
25651	Inter-annual variation in seasonal dengue epidemics driven by multiple interacting factors in Guangzhou, China	dengue and chikungunya	Oidtman, 2019	Modelling	compartmental epidemiological model (e.g. SEIR)	No	No	retrospective	10+ years	People in Guangzhou, China	Imported cases, mosquito density, temperature	Incidence of acquired and imported dengue cases, 2005-2015, from the Health Department of Guangdong Province	Temperature played a role in delimiting the transmission season, mosquito density influenced the timing and extent of transmission within a season, and importation regulated the potential for local transmission in a given season.	Subnational	Western Pacific	China
51961	Interactions between climatic changes and intervention effects on malaria spatio-temporal dynamics in Uganda	malaria	Ssempiira, 2018	Modelling	spatial analysis (e.g. GIS); Other: Bayesian	No	No	retrospective	2-5 years	People in Uganda, 2013-2017	An increased average annual rainfall (by 3.7 mm), increased land surface temperature during the day (by 2.2 °C), increased land surface temperature at night (by 1.0 °C) and decreased normalized difference vegetation index (by 6.8%)	District-aggregated monthly malaria cases	Steady decline in malaria incidence from 2013 to 2015, then an increase in 2016; these declines are attributed to intervention scale-up and are less profound than they are predicted to have been in the absence of climate change.	National	African	Uganda
22651	Interactions of urbanisation, climate variability, and infectious disease dynamics: insights from the Coimbatore district of Tamil Nadu	dengue and chikungunya	Suresh, 2023	Modelling	Other: Maximum Likelihood Classification algorithms	No	No	retrospective	10+ years	Human infectious disease outbreaks, breeding sites for Culex and Aedes species, in Coimbatore district, Tamil Nadu, 1985-2015	Increase in built-up areas by 67%, reduction in agricultural land by 51%, annual average temperature increase of 1.8 °C and a minor but statistically significant rainfall increase	Comparison of 1985, 2000, 2009 and 2015 using MODIS satellite images, Asian Precipitation-Highly Resolved Observational Data Integration Toward Evaluation (APHRODITE) project climate data	There was a marked increase in the incidence of dengue during the study period, correlating with the increase in built-up areas and temperature.	Subnational	South-East Asia	India
25208	Intersecting vulnerabilities: Climatic and demographic contributions to future population exposure to Aedes-borne viruses in the United States	dengue and chikungunya	Rohat, 2020	Modelling	Other: A temperature-driven empirically parametrized model of viral transmission (by the vectors Ae. aegypti and Ae. albopictus) coupled to baseline and to estimate future cumulative monthly transmission risk on a 1/12° spatial grid.	Yes	No	prospective	10+ years	Aedes aegypti, Ae. albopictus, and people in the contiguous, continental United States of America	Future climate and socioeconomic scenarios in 2040-2069 and 2070-2099, as projected in four GCMs under RCP2.6 and RCP8.5 and three share socioeconomic pathways SSP1, SSP3, and SSP3. Four combinations of RCPs and SSPs were considered: (1) RCP2.6/SSP1; (2) RCP2.6/SSP5; (3) RCP8.5/SSP3; and (4) RCP8.5/SSP3	Historical baseline for population (2010) and climate (1960–1990)	Human exposure to arboviruses was projected to increase under most scenarios, up to + 177% nationally by 2080 under SSP5/RCP8.5 relative to the historical baseline. Projected exposure changes were predominantly driven by population changes in vulnerable demographic groups, although climate change also exerted an important influence, particularly in the western region where future exposure was pre…	Subnational	Americas	United States of America
21456	Interventions can shift the thermal optimum for parasitic disease transmission	schistosomiasis	Nguyen, 2021	Laboratory research; Modelling	ecological niche model; compartmental epidemiological model (e.g. SEIR); stage-structured model	No	Yes	prospective	10+ years	Biomphalaria spp., Schistosoma mansoni, in Burkina Faso, Madagascar, Senegal, Uganda	Exposure of miracidia to varying temperatures (5 °C, 9 °C, 13 °C, 17 °C, 21 °C, 25 °C, 29 °C, 33 °C, 37 °C); exposure of cercarial to varying temperatures (5 °C, 9 °C, 13 °C, 17 °C, 21 °C, 25 °C, 29 °C, 33 °C, 37 °C); interventions: 1) anthelminthic drug administration, 2) snail control, 3) cercarial control	Temperature dependent transmission risk (R0) under no epidemiological intervention; monthly R0 predictions in Burkina Faso with and without snail control using in situ water temperature data; monthly R0 predictions for 4 schistosomiasis-endemic countries by matching temperature-specific R0 estimates with surface temperature estimates from a global stream temperature model from 1965–2014	Anthelminthic drug administration decreased human risk of infection by nearly an order of magnitude compared to no control. Of the three interventions, snail control had the strongest effect on R0, decreasing it by over 95%, and was more effective at cooler temperatures. In the no-control and human treatment scenarios, R0 peaked at 21.7 °C. Human treatment didn't affect optimal temperature for tr…	Regional (multiple countries, but not all)	African	Burkina Faso, Madagascar, Senegal, Uganda
21744	Invasion of Tropical Montane Cities by Aedes aegypti and Aedes albopictus (Diptera: Culicidae) Depends on Continuous Warm Winters and Suitable Urban Biotopes	dengue and chikungunya	Pedrosa, 2021	Field study; time series		No	No	prospective	10+ years	Aedes aegypti and Ae. albopictus sampled in urban green areas of 2009 and urban biotopes in the dry/rainy season of 2011, in two tropical mountain cities in Minas Gerais state, Brazil: Mariana (750 m asl; annual average temperatures ranging from 18 °C to 22 °C) and Ouro Preto (1,150m asl; annual average temperatures from 17°C to 18.5 °C)	Time series: increase in annual temperature and increase in dengue cases; Aedes distribution 2009: Aedes larval abundance in Ouro Preto; Aedes distribution 2011: adult mosquito identification and molecular screening of dengue virus + egg hatching and larval identification in Ouro Preto	Time series: 1961 climate data and 2007 dengue cases (first detected autochthonous dengue cases in this region) Aedes distribution 2009: Aedes larval abundance and egg hatching in Mariana Aedes distribution 2011: Adult mosquito identification and molecular screening of dengue virus + egg hatching and larval identification in Mariana	Time series: from 1961 onwards, there was a significant increase in average annual temperatures, shifting towards both warmer summers and winters. From 1992 to 2002, the difference in winter to summer temperatures decreased from 12% to 2%. From 2007 to 2017, there was an increase in dengue cases (14 cases per year to 46 cases per year). Aedes distribution in 2009: The presence of Ae. albopictus w…	Subnational	Americas	Brazil
19252	Is Asian tiger mosquito (Aedes albopictus) going to become homodynamic in Southern Europe in the next decades due to climate change?	dengue and chikungunya	Del Lesto, 2022	Field study; Modelling	spatial analysis (e.g. GIS)	Yes	No	prospective	10+ years	Aedes albopictus; field study on wild Ae. albopictus in 12 municipalities of Lazio Region, Italy, 2018-2022	Average minimum temperatures in the 2-3 weeks before mosquito sampling; future climate for 2021-2080, as projected in three GCMs (CanESM5, HadGEM3, MIROC6) under SSP1-2.6, SSP3-7.0, SSP5-8.5	Ovitrap catches, 2018-2022 (December to February of each year); historical average climate, 1961-2018	Between 1961 and 2018, the average minimum January temperature increased from 3°C to 4°C in the mosquito sampling area. During the field study period, 87 positive ovitraps were identified at 38 sites, despite an average minimum temperature 2-3 weeks before sampling of 4°C. Future climate projections for the next three 20-year periods, from 2021 to 2080, show the minimum January temperature increa…	Regional	African, Eastern Mediterranean, European	Albania, Algeria, Austria, Bosnia and Herzegovina, Bulgaria, Croatia, Cyprus, Czech Republic, Egypt, France, Germany, Greece, Hungary, Israel, Italy, Jordan, Lebanon, Libya, Malta, Moldova, Monaco, Montenegro, Morocco, North Macedonia, Poland, Portugal, Romania, Russian Federation, Serbia, Slovakia, Slovenia, Spain, Switzerland, Syrian Arab Republic, Tunisia, Turkey, Ukraine
34772	Is Switzerland suitable for the invasion of Aedes albopictus?	dengue and chikungunya	Neteler, 2013	Modelling	spatial analysis (e.g. GIS); Other: Growing Degree Day models	Yes	No	prospective	10+ years	Aedes albopictus in Switzerland	Future climate in 2020–2049 and 2045–2074, as projected in the Swiss Climate Change Scenarios CH2011 under A1B and A2	Gradient of suitability for Ae. albopictus in Switzerland under two time frames: 2011-only and 2003–2011; contemporary temperatures from MODIS satellite data	Northward expansion of habitat suitability was predicted. Compared to 2003–2011, the size of the suitable area was projected to be 3x as large in 2020–2049, and 12x as large in 2045–2074. For 2020–2049, the predicted possible spread did not differ significantly from its potential current distribution. Invasion of large new areas was projected by 2045–2074, with highly suitable regions for adult s…	National (a whole country)	European	Switzerland
35635	Is temperature the main cause of dengue rise in non-endemic countries? The case of Argentina	dengue and chikungunya	Carbajo, 2012	Modelling	mechanistic and statistical (generalized linear model) combined	No	No	retrospective	10+ years	People in Argentina, 1991-2011	Changing climate (temperature, precipitation, dew point, wind speed)	Baseline climate; geographical variables (altitude, distance to water, distance to border of dengue-endemic area); demographic variables (population density and change)	Dengue re-emerged in Argentina in 2001. A temperature-based mechanistic model showed an increased dengue risk, especially in Tucuman, northern Salta and Cardoba provinces. Combining climate, geographical and demographic variables generated a model with best fit to the observed data. Climate cannot be considered the main predictor of dengue distribution. The southern expansion of the transmission …	National	Americas	Argentina
51289	Kerteszia cruzii and extra-Amazonian malaria in Brazil: Challenges due to climate change in the Atlantic Forest	malaria	de Azevedo, 2020	Modelling	spatial analysis (e.g. GIS)	Yes	No	prospective	10+ years	Anopheles (Kerteszia) cruzii, vector of Plasmodium spp.	Future climate in 2046-2065 and 2071-2100, as projected in the MIROC-5 GCM under RCP2.6 and RCP8.5	Baseline temperatures for the region and occurrence of Ke. cruzii in Brazil 1958-2019; autochthonous malaria cases registered from 2001 to 2017 in areas where Ke. cruzii was found	Both Plasmodium vivax and Plasmodium falciparum showed a tendency to decrease their EIP with increased temperatures. Survival rates of the Plasmodium species were estimated to increase in scenarios of higher temperature, which is significant for malaria transmission dynamics. The potential distribution of Plasmodium spp. was estimated to change under scenarios of average temperature increases ran…	Subnational	Americas	Brazil
17776	Large-scale determinants of intestinal schistosomiasis and intermediate host snail distribution across Africa: Does climate matter?	schistosomiasis	Stensgaard, 2013	Modelling	maximum entropy model (MaxEnt); Other: combined growing degree day model	Yes	No	prospective	10+ years	Biomphalaria spp. (B. pfeifferi, B. sudanica, B. choanomphala, B. camerunensis, B. alexandrina) in Africa	Future climate in 2080 (2070–2099) as projected in the HADCM3 GCM, under scenarios A2 and B2	Historical climate; Biomphalaria occurrence data from the Mandahl-Barth Research Centre for Biodiversity and Health, the Natural History Museum, London, and the CONTRAST project; S. mansoni prevalence and occurrence data up to 2010, from http://www.gntd.org	Future habitat ranges of B. pfeifferi overall were projected to decrease by 43% and 32% under A2 and B2 scenarios, respectively, with noticeable decreases in West and East Africa, limited change in Central Africa and and an increase in the northwest part of South Africa. The range of B. sudanica was projected to increase by 14% (A2) or 2% (B2), with increases in Mauritania, Angola, Zambia, Zimbab…	Regional	African	Algeria, Angola, Benin, Botswana, Burkina Faso, Burundi, Cabo Verde, Cameroon, Central African Republic, Chad, Comoros, Democratic Republic of the Congo, Congo, Côte d'Ivoire, Djibouti, Egypt, Equatorial Guinea, Eritrea, Eswatini, Ethiopia, Gabon, Gambia, Ghana, Guinea, Guinea-Bissau, Kenya, Lesotho, Liberia, Libya, Madagascar, Malawi, Mali, Mauritania, Mauritius, Morocco, Mozambique, Namibia, Ni…
17703	Linking climate to incidence of zoonotic cutaneous leishmaniasis (L. major) in pre-Saharan North Africa	leishmaniasis	Bounoua, 2013	Laboratory research; Other: Time series		No	No	retrospective	10+ years	People in Saida Province, northwest Algeria; and Errachidia Province, northeast Morocco	Climate (annual minimum temperature, rainy season precipitation, normalized difference vegetation index) for 1990-2009 (Saida) or 1994-2009 (Errachidia)	Historical climate and case incidence	In Saida, low incidence of zoonotic CL from 1990-1999 and high incidence from 2000-2009. In Errachidia, low incidence from 1994-2003 and high incidence from 2004-2009. Incidence lags behind changes in precipitation by two years. Incidence fell at very high temperatures (40°C). In the laboratory, the number of offspring per female Phlebotomus papatasi sandfly declines precipitously above 28°C.	Subnational	African, Eastern Mediterranean	Algeria, Morocco
22215	Low-altitude outbreaks of human fascioliasis related with summer rainfall in Gilan province, Iran	foodborne trematodiases	Salahi-Moghaddam, 2011	Ecological case study	.	No	No	retrospective	10+ years	People in Gilan Province, Islamic Republic of Iran, 1980-2005	3-year cumulative rainfall measurements 1980-2005 from the Iranian Meteorological Research Centre	Average summer rainfall	Human fascioliasis outbreaks (1988 and 1999) were both associated with three consecutive years of summer rainfall > 500 mm. Summer rainfall during outbreak periods was significantly higher than in other periods.	Subnational	Eastern Mediterranean	Iran (Islamic Republic of)
19761	Machine Learning Modeling of Aedes albopictus Habitat Suitability in the 21st Century	dengue and chikungunya	Georgiades, 2023	Modelling	spatial analysis; ensemble machine learning model (Random Forest and XGBoost classifiers)	Yes	No	prospective	10+ years	Aedes albopictus	Future climate in 2020-2025, 2045-2055 and 2095-2100 as forecast in the NASA Earth Exchange (NEX) Global Daily Downscaled Projections (GDDP) (NEX-GDDP-CMIP6) under SSP2-4.5 and SSP5-8.5	Climate and habitat range in 2020, using vector occurrence data from 2003 to 2021	Poleward expansion of vector suitability, especially in the northern hemisphere, is predicted. Several highly populated areas of the world (northern USA, Europe and India) will become habitat by 2100. The projected increase in the number of people at risk of Ae. albopictus-borne diseases for 2045-2055 is 1.5 billion for SSP2-4.5 and 1.1 billion for SSP5-8.5.	Global		Afghanistan, Albania, Algeria, Andorra, Angola, Antigua and Barbuda, Argentina, Armenia, Australia, Austria, Azerbaijan, Bahamas (the), Bahrain, Bangladesh, Barbados, Belarus, Belgium, Belize, Benin, Bhutan, Bolivia (Plurinational State of), Bosnia and Herzegovina, Botswana, Brazil, Brunei Darussalam, Bulgaria, Burkina Faso, Burundi, Cabo Verde, Cambodia, Cameroon, Canada, Central African Republi…
18778	Macroclimate determines the global range limit of Aedes aegypti	dengue and chikungunya	Capinha, 2014	Modelling	Other: 4 distinct general circulation models (GCM) and alpha shapes to delimit the macroclimatic envelope of A. aegypti	Yes	No	prospective	10+ years	Aedes aegypti	Future climate in 2010–2039 as projected from the average of four GCMs in CCAFS-CGIAR under scenarios A2a and B2a	Worldwide georeferenced Ae. aegypti occurrence data, 1901–2000, from the Global Biodiversity Information Facility, VectorMap, and the literature (1901-1949, n = 377; 1950–2000, n = 759); downscaled historical climate, 1901-1949, from CRU TS v3.1; historical climate, 1950-2000, from WorldClim	Regardless of the future climate scenario used, in the period 2010–2039, the species macroclimatic envelope was projected to encompass relatively wide new areas, concentrated between 26° and 48° N (Europe and north-central and eastern US), and between 12° and 36° S (southern Africa and Central Australia). Most new areas of high altitude distribution are predicated to occur between 21° and 9° Sout…	Global (all countries)		Afghanistan, Albania, Algeria, Andorra, Angola, Antigua and Barbuda, Argentina, Armenia, Australia, Austria, Azerbaijan, Bahamas (the), Bahrain, Bangladesh, Barbados, Belarus, Belgium, Belize, Benin, Bhutan, Bolivia (Plurinational State of), Bosnia and Herzegovina, Botswana, Brazil, Brunei Darussalam, Bulgaria, Burkina Faso, Burundi, Cabo Verde, Cambodia, Cameroon, Canada, Central African Republi…
52555	Malaria and large dams in sub-Saharan Africa: Future impacts in a changing climate	malaria	Kibret, 2016	Modelling	spatial analysis	Yes	No	prospective	10+ years	People living near dams in sub-Saharan Africa	Future climate for the 2020s, 2050s and 2080s as predicted in five GCMs (HadGem2-ES, IPSL-CM5A-LR, MIROC-ESM-CHEM, GFDL-ESM2M, NorESM1-M) under RCP2.6 and RCP8.5, by Caminade et al.	The Food and Agriculture Organization African dam database; the International Rivers database; the World Register of Dams; the Global Reservoirs and Dams database; projected population for the 2020s, 2050s and 2080s; the Malaria Atlas Project database of malaria incidence	From 2010 to the 2080s, the number of dams in areas suitable for stable malaria transmission is projected to increase from 307 to 386 or 427 under RCP2.6 and RCP8.5, respectively. By the 2080s, the number of dams located in areas with unstable transmission is projected to increase from 416 to 640 under either RCP. In areas of stable malaria transmission, the projected annual incidence of malaria …	Global	African, Eastern Mediterranean	Algeria, Angola, Benin, Botswana, Burkina Faso, Burundi, Cabo Verde, Cameroon, Central African Republic, Chad, Comoros (the), Congo, Côte d'Ivoire, Democratic Republic of the Congo, Djibouti, Egypt, Equatorial Guinea, Eritrea, Eswatini, Ethiopia, Gabon, Ghana, Guinea, Guinea-Bissau, Kenya, Lesotho, Liberia, Libya, Madagascar, Malawi, Mali, Mauritania, Mauritius, Morocco, Mozambique, Namibia, Nige…
56338	Malaria elimination on Hainan Island despite climate change	malaria	Tian, 2022	Modelling	Other: Generalized Additive Model / negative binomial regression model	No	No	retrospective	10+ years	People in the highand area of Hainan Island, China	Climate, 1995-2010, and interventions (antimalarial drugs, indoor residual spraying (IRS), insecticide-treated bed-nets (ITNs)	Temperature and rainfall in Qiongzhong, 1995-2010, based on local meteorological station data	Increase of 1 unit in climatic components is associated with a .17 increase in the log count for P. vivax and not significant for P. falciparum. Malaria incidence shows a strong correlation with climatic patterns linked to the El Nino Southern Oscillation. Increase in 1 unit in ITNs is associated with a decrease of .30 in P. vivax and .29 in P. falciparum, which suggests that interventions were a…	Subnational	Western Pacific	China
51603	Malaria in Burkina Faso (West Africa) during the twenty-first century	malaria	Tourre, 2019	Modelling		Yes	No	prospective	10+ years	People in Nouna Region, Burkina Faso	Future climate for 2010-2100, as projected in an ensemble of eight models from the Coupled Model Intercomparison Project Phase 5, under RCP4.5 and RCP8.5	Historical climate, 1983-2005	Predicted increases in temperature forecast a reduction of Anopheles larvae survival in Burkina Faso and thus in malaria risk. Under the RCP4.5, major influences are forecast only in the 2070-2100 period, whereas under RCP8.5, changes are expected as soon as the middle of the 21st century.	Subnational	African	Burkina Faso
50624	Malaria in Senegal: Recent and Future Changes Based on Bias-Corrected CMIP6 Simulations	malaria	Diouf, 2022	Modelling	a mathematical / biological model of malaria dynamics	Yes	No	prospective	10+ years	People in Senegal, 2015-2100	Future climate for 2015-2100, as projected in CMIP6 climate models under scenarios SSP126, SSP245 and SSP585	Simulated historical malaria incidence in Senegal using (1) daily rainfall and temperature from 1985-2014, and (2) 2011-2021 malaria case records	Latitudinal gradient of malaria incidence in Senegal is predicted to be maintained, with a lower incidence in the north and higher incidence in the south. An overall decrease in malaria incidence is predicted for north and central Senegal in the near future (2015-2044) and even more markedly in the far future (2050-2080). The magnitude of these changes are greater under the SSP245 and SSP585 scen…	National (a whole country)	African	Senegal
50704	Malaria metrics distribution under global warming: assessment of the VECTRI malaria model over Cameroon	malaria	Mbouna, 2023	Modelling	compartmental epidemiological model (e.g. SEIR); Other: grid-distributed dynamical model of vector and parasite life cycles (VECTRI)	Yes	No	prospective	10+ years	People in Cameroon	Future climate to 2100, as predicted in the fourth version of the Rossby Centre Regional Atmospheric Climate Model (RCA4), participating in the Coordinated Regional Climate Downscaling Experiment (CORDEX) project, forced with five GCMs involved in the Coupled Model Intercomparison Project phase 5, under RCP2.6 and RCP8.5	Monthly parasite rate, 1985-2005, from the Malaria Atlas Project; monthly entomological inoculation, 1985-2005, from a published database; population density from AFRIPOP	Significant changes are predicted in future parasite rate and entomological inoculation rate, varying by region of Cameroon, month, climate scenario and time period (2035-2065 vs 2071-2100). Transmission intensity is projected to peak at 26-28 °C. The magnitude of change is expected to be greater under RCP8.5 than under RCP2.6.	National	African	Cameroon
22496	Malaria patterns across altitudinal zones of Mount Elgon following intensified control and prevention programs in Uganda	malaria	Siya, 2020	Time series; Modelling	Autoregressive Integrated Moving Average (ARIMA)	No	No	retrospective	5-10 years	People in Mount Elgon highland region, Kween District, Uganda, 2011-2017	Climate variables 2011-2017 (rainfall, minimum and maximum temperature); normalized difference vegetation index computed from high resolution satellite data	Incidence of malaria at health centres in three altitudinal zones: low (<4317 feet), mid (4317-7150 feet) and high (>7150 feet); human population data from the Uganda Bureau of Statistics	Malaria incidence declined across the three altitudinal zones during the study period; this was attributed to intensified control measures. Hotspots for malaria were highly variable over time in all three zones. Rainfall had a significant association with malaria incidence; vegetation had a significant association with malaria incidence at higher altitudes.	Subnational	African	Uganda
53501	Malaria surveillance-response strategies in different transmission zones of the People's Republic of China: Preparing for climate change	malaria	Yang, 2012	Modelling	spatial analysis (e.g. GIS)	No	Yes	retrospective	10+ years	People; Anopheles sinensis, An. anthropophagus, An. minimus, An. dirus	Climate, 1971-1980 and 1981-1990 (40-year time series, 1961-2000, provided by the Chinese Meteorological Administration)	Contemporary climiate, 1992-2000	Environmental variables suitable for malaria transmission in P.R. China have shifted northwards, especially pronounced in northern regions. The unstable suitable regions, with transmission periods between five and six months, have shown increased transmission intensity due to prolonged suitable periods. The length of yearly relative humidity (YRH) in excess of 60% is a critical factor for the vec…	National (a whole country)	Western Pacific	China
18584	Malaria transmission in Nepal under climate change: anticipated shifts in extent and season, and comparison with risk definitions for intervention	malaria	Bhattarai, 2022	Modelling	spatial analysis (e.g. GIS)	Yes	No	prospective	10+ years	Anopheles stephensi, Plasmodium falciparum, P. vivax in Nepal	Future climate in 2030 and 2050, as projected in four GCMs (BCCCSM1.1, HADGEM2-AO, HADGEM2-ES, CCSM4) under RCP4.5 and RCP8.5	Historical climate, 1960-1990, from WorldClim	Results were similar for both vivax and falciparum malaria. Shifts in season length and extent of malaria transmission suitability in Nepal are anticipated under both RCP4.5 and RCP8.5 by 2030 and 2050, compared to baseline. Expansion is predicted in areas with endemic, seasonal, moderate and marginal suitability, with geographical shift in transmission towards the north and towards higher altitu…	National	South-East Asia	Nepal
21332	Malaria transmission potential could be reduced with current and future climate change	malaria	Murdock, 2016	Laboratory research; Modelling	Other: mixed effect generalized linear model	No	No	prospective	< 12 months (includes cross-sectional studies)	Anopheles gambiae from Africa and An. stephensi from Asia	Mean ambient temperatures of 30 °C and 33 °C; diurnal temperature ranges +/- 0 °C, 3 °C, and 4.5 °C	Optimal mean ambient temperature for mosquito and parasite development (27 °C)	At 30 °C, vectorial capacity was reduced by 51-89% depending on the species (An. gambiae or An. stephensi) and diurnal temperature range. An increase in diurnal temperature range alone could potentially halve malaria transmission. At 33 °C, transmission potential was further reduced for An. stephensi and completely blocked in An. gambiae. Rather than increasing risk, current and future warming co…	Global		Afghanistan, Albania, Algeria, Andorra, Angola, Antigua and Barbuda, Argentina, Armenia, Australia, Austria, Azerbaijan, Bahamas (the), Bahrain, Bangladesh, Barbados, Belarus, Belgium, Belize, Benin, Bhutan, Bolivia (Plurinational State of), Bosnia and Herzegovina, Botswana, Brazil, Brunei Darussalam, Bulgaria, Burkina Faso, Burundi, Cabo Verde, Cambodia, Cameroon, Canada, Central African Republi…
50972	Malaria trends in Ethiopian highlands track the 2000 'slowdown' in global warming	malaria	Rodo, 2021	Modelling	compartmental epidemiological model (e.g. SEIR); spatial analysis (e.g. GIS); time series	No	No	retrospective	10+ years	People in Debre Zeit, Oromia region, Ethiopia	Increase in mean maximum daily temperature	Incidence of malaria, 1968-2007, during periods of different climate conditions, including temperature changes under counterfactual conditions of no enhanced public health intervention	There was a marked decrease in cases of Plasmodium falciparum and P. vivax malaria from the year 2000 onwards, driven by the transient slowdown in global warming and associated changes in climate variability, especially related to the El Niño Southern Oscillation and the Pacific Decadal Oscillation. Cooler temperatures and climate changes are likely to have contributed to a reduction in malaria t…	Subnational	African	Ethiopia
20612	Malaria vectors in South America: current and future scenarios	malaria	Laporta, 2015	Modelling	maximum entropy model (MaxEnt); spatial analysis (e.g. GIS)	No	No	prospective	10+ years	Ten Plasmodium falciparum vectors: Anopheles darlingi plus nine species comprising the albitarsis complex (An. albitarsis s.s., An. deaneorum, An. janconnae, An. marajoara, An. oryzalimnetes, three recognized unnamed species, and Anopheles albitarsis H, originally conservatively described as a mitochondrial lineage but deserving of species recognition), in South America	Future climate, as projected in the GISS-E2-R and HadGEM2-ES GCMs under RCP8.5	Contemporary climate	Under both models, the geographic distribution of P. falciparum was predicted to have expanded in South America by 2070, with 35-46 % of the continent providing suitable habitat. An. darlingi has low tolerance for drier environments, and is predicted to decline in both its distribution and abundance. Members of the Albitarsis Complex are predicted to more than compensate for this decline, showing…	Regional (multiple countries, but not all)	Americas	Argentina, Bolivia (Plurinational State of), Brazil, Chile, Colombia, Ecuador, French Guiana, Guyana, Paraguay, Peru, Suriname, Uruguay, Venezuela (Bolivarian Republic of)
22186	Mapping Physiological Suitability Limits for Malaria in Africa Under Climate Change	malaria	Ryan, 2015	Modelling	maximum entropy model (MaxEnt); spatial analysis (e.g. GIS); Other: R0 from the extension of the Kermack-McKendrick model, thermal response models	No	No	prospective	10+ years	People and Anopheles gambiae in Africa	Future climate in 2020, 2050 and 2080, as projected in HadCM3 under scenario A1B	Contemporary climate to 2000 from WorldClim	Shifts in the suitability, duration and seasonality of malaria transmission, with a modest increase in the overall suitable area but a net decrease in central and western Africa. Geographical shifts were predicted in the number of people living in conditions most suitable for transmission. The total land area suitable for high intensity year-round transmission is predicted to fall. By 2080, the h…	Regional	African	Algeria, Angola, Benin, Botswana, Burkina Faso, Burundi, Cabo Verde, Cameroon, Central African Republic, Chad, Comoros (the), Congo, Côte d'Ivoire, Democratic Republic of the Congo, Djibouti, Egypt, Equatorial Guinea, Eritrea, Eswatini, Ethiopia, Gabon, Ghana, Guinea, Guinea-Bissau, Kenya, Lesotho, Liberia, Libya, Madagascar, Malawi, Mali, Mauritania, Mauritius, Morocco, Mozambique, Namibia, Nige…
73038	Mapping Rift Valley fever and malaria risk over West Africa using climatic indicators	malaria	Caminade, 2010	Field study; Modelling	compartmental epidemiological model; spatial analysis	No	No	propective	10+ years	People	Future climate for 2031-2050, as projected in the ENSEMBLES project framework of eight regional climate models (KNMIRACMO2.2b, SMHIRCA, DMI-HIRHAM, METNOHIRHAM, METO-HCHadRM3.0, GKSS-CCLM4.8, MPI-REMO and ICTP-REGCM3), under the ERAINTERIM reanalysis of the SRES A1B scenario	Historical climatic for 1990-2010; development and biting rates of mosquitoes at different temperature thresholds	The epidemic fringe is predicted to be at the northern edge of the Sahel, with future projections under the A1B scenario indicating a decrease in malaria risk at this boundary due to a southward shift of the potential epidemic belt. There is also a predicted decrease in mean malaria incidence over the northern epidemic fringe in Autumn.	Regional (multiple countries, but not all)	African	Ghana, Mauritania, Niger, Senegal
53950	Mapping and predicting malaria transmission in the People's Republic of China, using integrated biology-driven and statistical models	malaria	Yang, 2010	Modelling	spatial analysis (e.g. GIS); Other: Multinomial regression models	No	No	prospective	10+ years	Plasmodium vivax and its vectors in China	Changes in temperature, rainfall and relative humidity	Temperature, rainfall and relative humidity in 676 locations of China, 1981-1995	Relative humidity is the primary determinant of the distribution of the mosquito vector, with transmission occurring predominantly in areas where the yearly effective relative humidity is >60%. In areas with relative humidity >60%, temperature is the major driver of transmission intensity. Rainfall also influences vector abundance, with risk of malaria transmission decreasing from southeast to no…	National	Western Pacific	China
17782	Mapping current and future potential snakebite risk in the new world	snakebite envenoming	Yañez-Arenas, 2016	Modelling	maximum entropy model (MaxEnt)	Yes	No	prospective	10+ years	Venomous snakes/snakebite risk in the Americas, 2050 projections	Future climate in 2050 as projected in three GCMs (CCSM4, GISS- E2-R, MIROC5) under RCP2.6 and RCP8.5	Climate, 1950-2000, from WorldClim; occurrence data on 192 venomous snakes from the Global Biodiversity Information Facility and VertNet	By 2050, models projected an expansion of very high and high snakebite risk areas by up to 30.8 and 22.2 %, respectively, and an increase of 5.5 and 6.7 million rural people at very high and high risk of snakebite envenoming, respectively. A real expansion of high-risk areas may be most pronounced in parts of Brazil, Peru, Ecuador, Colombia, Central America, Mexico and the southern United States …	Regional	Americas	Antigua and Barbuda, Argentina, Bahamas (the), Barbados, Belize, Bolivia (Plurinational State of), Brazil, Canada, Chile, Colombia, Costa Rica, Cuba, Dominica, Dominican Republic (the), Ecuador, El Salvador, Grenada, Guatemala, Guyana, Haiti, Honduras, Jamaica, Mexico, Nicaragua, Panama, Paraguay, Peru, Saint Kitts and Nevis, Saint Lucia, Saint Vincent and the Grenadines, Suriname, Trinidad and T…
22184	Mapping current and future thermal limits to suitability for malaria transmission by the invasive mosquito Anopheles stephensi	malaria	Ryan, 2023	Modelling	Other: Thermal suitability model	Yes	No	prospective	10+ years	People	Future climate in 2050, as projected in CMIP5 models under RCP4.5 and RCP8.5 / SSP2 and SSP5 (four combinations in total)	Baseline climate, 2020, from WorldClim v1.4; baseline population, 2020, from Gridded Population of the World v4.11	Large increases were projected in population at risk for transmission of malaria by An. stephensi. Poleward expansion of thermal suitability was projected for Plasmodium falciparum and Plasmodium vivax. Transmission may be possible for at least one month of the year in northern latitudes that are currently unsuitable for transmission, including parts of Alaska, USA, northern Canada, Scandanavia a…	Global (all countries)		Afghanistan, Albania, Algeria, Andorra, Angola, Antigua and Barbuda, Argentina, Armenia, Australia, Austria, Azerbaijan, Bahamas (the), Bahrain, Bangladesh, Barbados, Belarus, Belgium, Belize, Benin, Bhutan, Bolivia (Plurinational State of), Bosnia and Herzegovina, Botswana, Brazil, Brunei Darussalam, Bulgaria, Burkina Faso, Burundi, Cabo Verde, Cambodia, Cameroon, Canada, Central African Republi…
20349	Mapping the global potential distributions of two arboviral vectors Aedes aegypti and Ae. albopictus under changing climate	dengue and chikungunya	Kamal, 2018	Modelling	maximum entropy model (MaxEnt)	Yes	No	prospective	10+ years	Aedes aegypti and Ae. albopictus	Future climate in 2050 and 2070, as projected in 9 GCMs under RCP2.6, RCP4.5, RCP6.0, and RCP8.5	Contemporary and historical known distributions of each species from the published literature; contemporary global climate, 1950-2000, from WorldClim v1.4	Ae. aegypti has broader distributional potential than Ae. albopictus across tropical and subtropical regions. Ae. aegypti was projected to expand to the south in eastern Australia in 2050 and 2070. It could also become distributed across much of South America, the Caribbean, most of southeast USA, and along a narrow zone of the Pacific coasts of Canada and USA. It is projected to occur in Europe …	Global (all countries)		Afghanistan, Albania, Algeria, Andorra, Angola, Antigua and Barbuda, Argentina, Armenia, Australia, Austria, Azerbaijan, Bahamas (the), Bahrain, Bangladesh, Barbados, Belarus, Belgium, Belize, Benin, Bhutan, Bolivia (Plurinational State of), Bosnia and Herzegovina, Botswana, Brazil, Brunei Darussalam, Bulgaria, Burkina Faso, Burundi, Cabo Verde, Cambodia, Cameroon, Canada, Central African Republi…
72109	Mating, ovariole number and sperm production of the dengue vector mosquito Aedes aegypti (L.) in Australia: broad thermal optima provide the capacity for survival in a changing climate	dengue and chikungunya	Bader, 2012	Laboratory research		No	No	N/A (cross-sectional studies)		Aedes aegypti from field collections of eggs in Cairns, Innisfail, Mareeba and Charters Towers, Queensland, Australia	Temperatures of 15 °C, 18 °C, 25°C, 29 °C and 35°C; high (64.9±7.5%) and low (39.8± 3.4%) relative humidity	Different temperature and humidity conditions	Broad thermal optima for reproductive capacity (20-35 °C), no difference among colonies raised from eggs from different locations. Climate change is not expected to affect reproductive capacity of mosquitoes at this location (though other traits, such as lifespan, might be affected).	Subnational	Western Pacific	Australia
24347	Mechanism of temperature on dengue fever transmission and impact of future temperature change on its transmission risk	dengue and chikungunya	Zhao, 2022	Modelling	compartmental epidemiological model (e.g. SEIR)	Yes	No	prospective	10+ years	People in Guangzhou, China	Future temperatures in the 2030s (2031–2040), 2060s (2061–2070) and 2090s (2091–2099), as projected in five CMIP5 GCMs under RCP2.6, RCP4.5, and RCP8.5	Contemporary climate; dengue incidence 2015-2019	Projected temperature increases in most future scenarios were expected to promote the transmission of dengue, and the epidemic period was predicted to be significantly longer than at baseline. The epidemic of dengue fever was projected to peak in the 2060s under scenarios RCP2.6 and RCP4.5. Under RCP8.5, the incidence of dengue fever was projected to be highest in the 2030s and then decrease; in …	Subnational	Western Pacific	China
53943	Meteorological variables and malaria in a Chinese temperate city: A twenty-year time-series data analysis	malaria	Zhang, 2010	Modelling	Other: Time-series analysis (SARIMA model)	No	No	retrospective	10+ years	People in Jinan city, Shandong province, China, 1959-1979	Increases in ambient temperature	Monthly malaria case data, 1959-1979, from the Center for Disease Prevention and Control, Jinan	A 1 °C rise in maximum daily temperature was associated with a 7.7-12.7% increase in malaria incidence. A 1 °C rise in minimum daily temperature was associated with a 11.8-15.8% increase in malaria incidence. Rainfall was not significantly associated with malaria cases in this temperate, urban area.	Subnational	Western Pacific	China
21264	Modeled response of the West Nile virus vector Culex quinquefasciatus to changing climate using the dynamic mosquito simulation model	lymphatic filariasis	Morin, 2010	Modelling	stage-structured model	No	No	prospective	10+ years	Culex quinquefasciatus in Pasco County, Florida and Coachella Valley, California, United States of America	Future climate in 2041-2050 as projected in the National Center for Atmospheric Research’s CCSM3 GCM under IPCC scenario AR4	Validation using historical entomological and climate data from California and Florida	In the arid Coachella Valley, California, mosquito populations are predicted to be capable of dramatic short-term increases in the future because of higher early season temperatures and large increases in winter rainfall. Mosquito abundance is predicted to be >4.5-fold greater in the spring in 2041-2050 than in 2001-2010, and to halve during the summer months due to excessive temperatures. In Flo…	Subnational	Americas	United States of America
20555	Modeling an association between malaria cases and climate variables for Keonjhar district of Odisha, India: a Bayesian approach	malaria	Kumar, 2020	Modelling	Other: Bayesian Gaussian time series regression model; cross-validation	No	No	retrospective	10+ years	People in Keonjhar district, Odisha state, India, 2003-2013	Monthly maximum, minimum and average temperature, rainfall, and relative humidity, from the India Meteorological Department and the National Centre for Environmental Prediction	Monthly malaria cases, 2003-2013, from the National Vector Borne Disease Control Program	Maximum temperature, minimum temperature, average temperature, relative humidity and rainfall correlated with malaria incidence with lags (in months) of two, three, two, zero and one.	Subnational	South-East Asia	India
49498	Modeling and predicting dengue fever cases in key regions of the Philippines using remote sensing data	dengue and chikungunya	Pineda-Cortel, 2019	Modelling	spatial analysis (e.g. GIS); Other: time series analysis; autoregressive integrated moving average models	No	No	retrospective	5-10 years	People in four regions on the main island of the Philippines (Capital, Central Luzon, Ilocos, and CALABARZON), 2008-2015	Rainfall, monthly land surface temperature, normalized difference vegetation index	Incidence of dengue, 2008-2015	The three environmental variables studied were significantly correlated with dengue incidence.	Subnational	Western Pacific	Philippines
25194	Modeling and prediction of dengue occurrences in Kolkata, India, based on climate factors	dengue and chikungunya	Bal, 2020	Modelling	Other: Linear regression model	Yes	No	prospective	10+ years	People in Kolkata, West Bengal, India, and its neighbouring districts	Future climate for 2020-2100 as predicted in the Coordinated Regional Climate Downscaling Experiment (CORDEX) for South Asia under RCP4.5 and RCP8.5	Climate data from Alipore observatory of the Indian Meteorological Department, 2005-2016; records of dengue cases 2005-2016 in the Kolkata region	Dengue incidence is predicted to rise from the 2005-2016 mean, with total case burden and the number of months with more than 10 cases considerably higher under RCP8.5 than under RCP4.5.	Subnational	South-East Asia	India
20694	Modeling and projection of dengue fever cases in Guangzhou based on variation of weather factors	dengue and chikungunya	Li, 2017	Modelling	individual or agent based model; Other: generalized additive model	Yes	No	prospective	10+ years	People in Guangzhou, China	Temperature, precipitation, wind speed, relative humidity, sunshine hours; future climate 2020-2070, as projected in the Beijing Normal University Earth System Model under RCP2.6, RCP4.5, RCP6.0, and RCP8.5	Reference values for weather variables	Temperature indices (mean, maximum, minimum) at lags of 0-3 months were positively associated with monthly dengue incidence. Vapour pressure was inversely correlated with dengue incidence at lags of 0-3 months. Relative humidity and monthly cumulative precipitation both showed relatively strong correlations with dengue incidence at a lag of 3 months. Under RCP2.6, the incidence of dengue was proj…	Subnational	Western Pacific	China
60468	Modeling effect of climate variability on malaria in Ethiopia	malaria	Taye, 2015	Modelling	Other: time series analysis (ARIMA) and Poisson regression	No	No	retrospective	10+ years	People in Ethiopia	National Meteorological Agency of Ethiopia data on monthly mean maximum and minimum temperature, relative humidity and rainfall, 1994-2014	Federal Ministry of Health data on malaria incidence, 2004-2014	Higher minimum temperatures were linked to higher malaria incidence in Tigray, Gambella, Dire Dawa and Afar regions. Higher maximum temperatures were associated with increased malaria incidence in SNNP, Oromia, Benishangul-Gumuz, Amhara and Afar regions. An increase in rainfall was associated with an increase in malaria incidence, with a 2.9% increase in cases for every 1 mm increase in rainfall.…	National	African	Ethiopia
17777	Modeling impacts of climate change on the potential distribution of the carcinogenic liver fluke, Opisthorchis viverrini, in Thailand	foodborne trematodiases	Suwannatrai, 2017	Modelling	maximum entropy model (MaxEnt); spatial analysis (e.g. GIS)	No	No	prospective	10+ years	Opisthorchis viverrini in Thailand	Future climate in 2050 and 2070, as projected in downscaled data from the HadGEM2-ES GCM under scenario A2a	Historical climate, 1950-2000, from WorldClim; occurrence data from national surveys conducted in 77 provinces in 2009 and 2014 by the Ministry of Public Health	At the time of analysis, suitable habitat for O. viverrini was found mostly in the northeast and north of Thailand; the parasite was largely absent from southern Thailand. In the future climate scenario modelled, a decrease in habitat was projected in the northeast region. By 2050, major influences leading to this projected decrease were an increase in precipitation in October, and increasing max…	National (a whole country)	South-East Asia	Thailand
29327	Modeling present and future climate risk of dengue outbreak, a case study in New Caledonia	dengue and chikungunya	Ochida, 2022	Modelling	Other: Support Vector
	Yes	No	prospective	10+ years	People and Aedes spp. mosquitoes in New Caledonia, France	Future climate to 2100, as projected in 8 coupled ocean-atmosphere models (CanESM2, CNRM-CM5, inmcm4, IPSL-CM5A-MR, IPSL-CM5B-LR, MPI-ESM-LR, MRI-CGCM3 and NorESM1-M) under RCP2.6, RCP4.5 and RCP8.5	Historical climate, 1970–2004; population census data for New Caledonia; epidemiological data on dengue cases, 1973–2019	Under RCP8.5, the climate was projected to be suitable for dengue outbreaks every year in New Caledonia if contemporary epidemiological and entomological contexts persist; according to all climate models used, the seasonal risk was projected to progressively increase until 2100 but seasonality was expected to remain well demarcated, with no risk of dengue outbreaks in winter. Under RCP2.6 and RCP…	Subnational	Western Pacific	France
20385	Modeling the Ecological Niche: A Case Study on Bioclimatic Factors Related to the Distribution of Phlebotomus tobbi Adler & Theodor (Diptera: Psychodidae) in Two Endemic Foci of Adana	leishmaniasis	Kavur, 2019	Field study; Modelling	maximum entropy model	No	No	prospective	2-5 years	Sandflies in Imamoglu (lowland) and Karaisali (higher altitude; forested), Turkey	Sticky paper and indoor and outdoor CDC (United States Centers for Disease Control and Prevention) light trap captures in five rounds of field work, 2013-2017; future climate for 2070 as predicted in downscaled and calibrated GCM data under RCP6.0	Contemporary climate from WorldClim v1.4, derived from monthly averages 1950-2000	A total of 1415 sandflies were caught and identified as Phlebotomus tobbi, P. papatasi, P. perfiliewi, P. neglectus/syriacus, P. sergenti, P. simici, Sergentomyia dentata and S. theodori; P. tobbi is a proven vector of Leishmania infantum in Turkey and was the most abundant species caught at all sites. By 2070, the range of this species was predicted to be even more extensive in Imamoglu and Kara…	Subnational	European	Turkey
22196	Modeling the Effect of Climate Change on the Distribution of Main Malaria Vectors in an Endemic Area, Southeastern Iran	malaria	Saberi, 2023	Modelling	maximum entropy model (MaxEnt)	Yes	No	prospective	10+ years	Anopheles spp. in Kerman province, Islamic Republic of Iran	Future climate for the 2030s as projected in the WorldClim database under RCP2.6, RCP4.5 and RCP8.5	Contemporary climate, 2000-2019; occurrence data for Anopheles spp., 2000-2019	Climate change is not projected to significantly impact the distribution of Anopheles spp. in Kerman province by the 2030s. The most suitable ecological niches for malaria vectors will remain in the southern and eastern regions of Kerman province, similar to the contemporary situation.	Subnational	Eastern Mediterranean	Iran (Islamic Republic of)
22874	Modeling the Potential Distribution of the Malaria Vector Anopheles (Ano.) pseudopunctipennis Theobald (Diptera: Culicidae) in Arid Regions of Northern Chile	malaria	Valderrama, 2021	Modelling	maximum entropy model (MaxEnt)	Yes	No	prospective	10+ years	Anopheles pseudopunctipennis in arid regions of northern Chile	Future climate in 2061-2080, as projected in 10 GCMs under RCP4.5 and RCP8.5	Estimated present range from MaxEnt model based on current climate	The model predicts that distribution may increase in longitude, latitude, and altitude limits, by 38% under RCP4.5 and 101% under RCP8.5 (as measured by presence probability extension areas). Local presence probability (>0.7), from the northern limit in Arica y Parinacota region (18 °S) to the northern Antofagasta region (23 °S).	National (a whole country)	Americas	Chile
20477	Modeling the climatic suitability of leishmaniasis vector species in Europe	leishmaniasis	Koch, 2017	Modelling	maximum entropy model (MaxEnt); ecological niche model; spatial analysis (e.g. GIS)	Yes	No	prospective	10+ years	Ten competent sandfly vectors of leishmaniasis in Europe	Future climate in 2021-2040, 2041-2060 and 2061-2080 under RCP2.6, RCP4.5, RCP6.0, and RCP8.5 scenarios	Contemporary climate, 1960-1990; occurrence data	Models generally projected a northward expansion of areas with suitable climatic conditions for most sandfly species (P. alexandri, P. neglectus, P. papatasi, P. perfiliewi, P. tobbi) due to climate change. The range of distribution for only two species (P. ariasi, P. mascittii) was projected to decline in the future. The most important variable shaping the distribution of the species is the mean…	Regional (multiple countries, but not all)	African, Eastern Mediterranean, European	Albania, Algeria, Andorra, Armenia, Austria, Azerbaijan, Belarus, Belgium, Bosnia and Herzegovina, Bulgaria, Croatia, Cyprus, Czech Republic, Denmark, Estonia, Finland, France, Georgia, Germany, Greece, Hungary, Iran (Islamic Republic of), Iraq, Ireland, Italy, Kazakhstan, Kyrgyzstan, Latvia, Lithuania, Luxembourg, Malta, Monaco, Montenegro, Morocco, Netherlands, North Macedonia, Norway, Poland, …
28382	Modeling the distribution of Mycobacterium ulcerans infection in Lalo district, Benin	Buruli ulcer	Anagonou, 2020	Modelling	maximum entropy model	No	No	prospective	10+ years	People in Lalo commune, Benin	Climate projected for the 2050s under RCP4.5	Climate, 1950-2000, from AfriClim; prevalence of Buruli ulcer at village level, 2008-2015	The area at risk of Buruli ulcer is likely to decrease by 80% by the 2050s. This is in line with national epidemiological data showing a decline in incidence from 2007-2017.	Subnational	African	Benin
19675	Modeling the effect of rainfall changes to predict population dynamics of the Asian tiger mosquito Aedes albopictus under future climate conditions	dengue and chikungunya	Fukui, 2022	Modelling	stage-structured model (physiology-based climate-driven mosquito population model)	Yes	No	prospective	10+ years	Aedes albopictus in Tokyo, Japan	Future climate for 2081-2099 as predicted in the Model for Interdisciplinary Research on Climate (MIROC5) GCM under RCP2.6 and RCP8.5, with and without rainfall effects (range 0-200mm/day)	Meteorological data from the Japan Meteorological Agency database; published Ae. albopictus field survey data for 2003-2013	Ae. albopictus could change its future active season and population abundance, with populations predicted to be considerably greater under RCP8.5 than under RCP2.6. Peak population simulated under RCP8.5, while incorporating the rainfall effect, was ~ 1.35 times larger than that predicted using the model that did not consider rainfall.	Subnational	South-East Asia	Japan
54087	Modeling the effects of weather and climate change on malaria transmission	malaria	Parham, 2010	Modelling	compartmental epidemiological model (e.g. SEIR); spatial analysis (e.g. GIS)	Yes	No	prospective	10+ years	Malaria vectors and people, United Republic of Tanzania	Future climate in 2080 as predicted in the HadCM3 GCM under SRES A2a and B2a	Current temperature and rainfall profile for the United Republic of Tanzania	Under A2a, western and southern areas are predicted to experience significant increases in R0 for the month of April, ensuring endemicity in areas in which the current climate is not suitable for transmission. Under B2a, similar areas would experience increases in R0 but of smaller magnitude than under A2a. Further analysis would be required to determine whether temperature-related increases in R…	National	African	United Republic of Tanzania
20476	Modeling the habitat suitability for the arbovirus vector Aedes albopictus (Diptera: Culicidae) in Germany	dengue and chikungunya	Koch, 2016	Modelling	maximum entropy model (MaxEnt)	Yes	No	prospective	10+ years	Aedes albopictus	Current (2011–2013) and future (2021–2040, 2041–2060, 2061–2080) climate, with future conditions modelled using the GCM CSIRO-Mk3.6.0 under scenarios RCP2.6, RCP4.5, RCP6.0, and RCP8.5, with a spatial resolution of 30 arc sec (~1km)	Historical climate, 1950-2000	For 2011–2013, two areas of Germany were predicted to be suitable for Ae. albopictus: western Baden-Wuerttemberg around Freiburg and northwards; and the Ruhr region in North Rhine-Westphalia. For future time periods, an enlargement of the area habitable by Ae. albopictus was projected, with the best conditions for the mosquito predicted to occur in northern Germany and the southeastern (Bavaria) …	National (a whole country)	European	Germany
20756	Modeling the present and future distribution of arbovirus vectors Aedes aegypti and Aedes albopictus under climate change scenarios in Mainland China	dengue and chikungunya	Liu, 2019	Modelling	maximum entropy model (MaxEnt); spatial analysis (e.g. GIS)	Yes	No	prospective	10+ years	Aedes aegypti, Ae. albopictus and people in China	Future climate in the 2030s and 2050s, as projected in the Climate System Model of the Beijing Climate Center (BCC-CSM1-1) under RCP2.6, RCP4.5, RCP8.5; future land use for the same decades as projected in the Land-Use Harmonization (LUH2) database	Occurrence data from the literature, 1990 to model construction, and from the Global Biodiversity Information Facility; a 2010 global population density grid; DMSP-OLS nighttime light data	The contemporary habitat area of Ae. aegypti was estimated to be 169,849 km2, and of Ae. albopictus 894,416 km2. Most suitable areas for Ae. aegypti and Ae. albopictus were projected to remain suitable in the future. Suitable areas for both species were projected to increase continuously until the 2050s under all scenarios, except Ae. aegypti under RCP2.6. The largest projected habitat gain and l…	National (a whole country)	Western Pacific	China
17761	Modelling climate change impact on the spatial distribution of fresh water snails hosting trematodes in Zimbabwe	foodborne trematodiases; schistosomiasis	Pedersen, 2014	Modelling	maximum entropy model (MaxEnt)	No	No	prospective	10+ years	Wild Bulinus globosus, Biomphalaria pfeifferi and Lymnaea natalensi in Zimbabwe	Future climate in 2046-2065 and 2080-2099, as projected in amodel derived from a dynamically downscaled GCM, under SRES A1B	Snail occurrence data from a 364-location national post-rainy season survey, 1988, and climate, 1980-1999	Reduced spatial distribution of suitable habitat for these snails, with the probable exception of Bi. pfeifferi, which may increase its distribution to 2055 (very widespread suitability) before declining towards 2100 (suitable habitat found only in the far east of the country).	National (a whole country)	African	Zimbabwe
17708	Modelling recent and future climatic suitability for fasciolosis in Europe	foodborne trematodiases	Caminade, 2015	Modelling	spatial analysis (e.g. GIS)	Yes	No	prospective	10+ years	Sheep, goats and cattle in Europe	Future climate for 2020s, 2050s and 2080s, as predicted in five GCMs (HadGem2-ES; IPSL-CM5A-LR; MIROC-ESMCHEM; GFDL-ESM2M; and NorESM1-M) in CMIP-5 under RCP2.6, RCP4.5, RCP6.0 and RCP8.5; host animal densities	Contemporary and historical risk (1970, 1980, 1990, 2000)	Climatic suitability for fasciolosis is predicted to have significantly increased during the 2000s in central and north-western Europe, as observed on the ground. By 2080, under RCP8.5, the season suitable for development of the parasite in the environment may be extended by up to 4 months in northern Europe. By 2080 in southern Europe under any RCP scenario, the burden of disease is predicted to…	Regional	African, Eastern Mediterranean, European	Algeria, Andorra, Armenia, Austria, Belarus, Belgium, Bosnia and Herzegovina, Bulgaria, Croatia, Cyprus, Czech Republic, Denmark, Estonia, Finland, France, Germany, Greece, Hungary, Ireland, Israel, Italy, Latvia, Lithuania, Luxembourg, Malta, Monaco, Montenegro, Morocco, Netherlands, North Macedonia, Norway, Poland, Portugal, Republic of Moldova, Romania, Russian Federation, San Marino, Serbia, …
21740	Modelling spatial distribution of snails transmitting parasitic worms with importance to human and animal health and analysis of distributional changes in relation to climate	foodborne trematodiases; schistosomiasis	Pedersen, 2014	Field study; Modelling	maximum entropy model (MaxEnt); spatial analysis (e.g. GIS)	No	No	retrospective	10+ years	Wild Bulinus globosus, Biomphalaria pfeifferi and Lymnaea natalensis in Zimbabwe	Temperature, number of wet days, potential evapotranspiration in 2012, from the Climate Research Unit dataset, downscaled to 10 km resolution by Bayesian kriging interpolation; post-rainy season snail survey, 2012 (64 location sampled, 26 locations found to harbour B. globosus, 11 Bi. pfeifferi, 12 L. natalensi)	Temperature, number of wet days, potential evapotranspiration in 1988, from the Climate Research Unit dataset, downscaled to 10 km resolution by Bayesian kriging interpolation; post-rainy season snail survey, 1988 (364 location sampled, 121 locations were found to harbour B. globosus, 64 Bi. pfeifferi and 74 L. natalensis )	Changes in spatial distribution over time were apparent with a trend towards less suitable habitat, but pockets of suitable habitats were also found in areas that were previously unsuitable. For B. globosus, the northeastern part of the Highveld contained locations with relatively high probabilities of suitable living conditions, and large areas of the South were predicted to be non-suitable habi…	National (a whole country)	African	Zimbabwe
50119	Modelling the effect of temperature change on the extrinsic incubation period and reproductive number of Plasmodium falciparum in Malaysia	malaria	Chua, 2012	Modelling	Other: air temperature model, and Extrinsic Incubation Period model	No	No	N/A (cross-sectional studies)	< 12 months (includes cross-sectional studies)	Plasmodium falciparum	Increases in temperature of of 3 °C and 5 °C	Hourly and mean daily temperatures, 2011, in 4 different settings	Models project a decreased EIP with increase of 3 °C and 5 °C temperature, resulting in increased transmission intensity and malaria risk. More pronounced decrease in EIP with 5 ºC increase in temperature. More pronounced decrease in EIP in areas with lower baseline temperature.	Subnational	Western Pacific	Malaysia
17780	Modelling the effects of global climate change on Chikungunya transmission in the 21 st century	dengue and chikungunya	Tjaden, 2017	Modelling	ecological niche model; Other: global correlative niche models	Yes	No	prospective	10+ years	Chikungunya virus (autochthonous transmission)	Future climate in 2021–2040, 2041–2060, and 2061–2080, based on a mean of projections from five GCMs (CESM 1 bcg, FIO ESM, GISS e2-r, INM CM4 and MPI-ESM-lr) under RCP4.5 and RCP8.5	A global database of ~700 geo-referenced locations of confirmed autochthonous chikungunya transmission up until January 2015, from ProMed, published literature, PAHO- and CARPHA-reports, and news outlets; human population density in 2015 from the Gridded Population of the World dataset, held constant for forward projections, to derive a hazard index	Models predicted expansion of transmission-suitable areas in many parts of the world, including China, the Gulf Coast, sub-Saharan Africa, Cuba, the Yucatan peninsula, Sinaloa, and much of Central America; southerly expansion in South America (eastern Peru, eastern Bolivia, Paraguay, and much of central Brazil), the USA (Florida) and continental Europe (sub-alpine regions in northern Italy and Fr…	Global (all countries)		Afghanistan, Albania, Algeria, Andorra, Angola, Antigua and Barbuda, Argentina, Armenia, Australia, Austria, Azerbaijan, Bahamas (the), Bahrain, Bangladesh, Barbados, Belarus, Belgium, Belize, Benin, Bhutan, Bolivia (Plurinational State of), Bosnia and Herzegovina, Botswana, Brazil, Brunei Darussalam, Bulgaria, Burkina Faso, Burundi, Cabo Verde, Cambodia, Cameroon, Canada, Central African Republi…
23548	Modelling the impact of climate change on dengue outbreaks and future spatiotemporal shift in Pakistan	dengue and chikungunya	Saeed, 2023	Modelling	spatial analysis (e.g. GIS)	Yes	No	prospective	10+ years	Dengue virus	Future climate in 2006–2035, 2041–2070, and 2071–2099, as projected in an ensemble of 14 CMIP5 GCMs that were downscaled and bias-corrected with spatial disaggregation and quantile delta mapping, under RCP4.5 and RCP8.5	Baseline climate, 1976–2005, in the same ensemble of models	Under both RCPs, dengue transmission-suitable days were projected to shift over time away from the monsoon months (June–August) towards the beginning and end of the year, and from lower-altitude towards progressively higher-altitude cities.	National (a whole country)	Eastern Mediterranean	Pakistan
20816	Modelling the impact of climate change on the distribution and abundance of tsetse in Northern Zimbabwe	human African trypanosomiasis	Longbottom, 2020	Modelling	compartmental epidemiological model (e.g. SEIR); spatial analysis (e.g. GIS)	No	No	retrospective	10+ years	Glossina pallidipes in northern Zimbabwe	Increases in temperature due to climate change, 2000-2016	Historical temperatures, 1959-2000; tsetse fly abundance before the year 2000	A decrease was predicted in tsetse populations in low elevation areas due to increasing temperatures from 2000-2016. Areas >1000 m above sea level, previously too cold for tsetse, were predicted to now be climatically suitable for their habitation. Tsetse abundance may have declined across much of the Zambezi Valley in response to changing climatic conditions during the study period.	Subnational	African	Zimbabwe
20758	Modelling the potential distribution of arbovirus vector Aedes aegypti under current and future climate scenarios in Taiwan, China	Buruli ulcer; dengue and chikungunya; leprosy	Liu, 2019	Modelling	maximum entropy model (MaxEnt)	Yes	No	prospective	10+ years	Aedes aegypti	Future climate in the 2030s, 2050s and 2070s, as projected in the Beijing Climate Center BCC-CSM1-1 model under scenarios RCP2.6, RCP 6.0, and RCP 8.5	Contemporary climate, from WorldClim v1; occurrence data from the Global Biodiversity Information Facility and a previously published database	Under the three future climate scenarios, different degrees of expansion and partial contraction of habitat were projected. Ae. aegypti was expected to spread northward and eastward from its current modelled habitat in central and southwestern Tainan, southwestern Kaohsiung, and western and southern Pingtung. Under all three scenarios, in the 2030s, eastern Tainan, central Kaohsiung and eastern P…	Subnational	Western Pacific	China
21662	Modelling the present and future distribution of Biomphalaria species along the watershed of the Middle Paranapanema region, São Paulo, Brazil	schistosomiasis	Palasio, 2021	Modelling	maximum entropy model (MaxEnt)	Yes	No	prospective	10+ years	Biomphalaria spp. (glabrata and straminea) along the watershed of the Middle Paranapanema region, Sao Paulo, Brazil	Future climate in 2050 in the HadGEM2-ES GCM under scenarios RCP2.6 and RCP8.5	Baseline climate data from WorldClim v2.0, 1970–2000; occurrence data from a previously-published malacological survey, 2015-2018	For B. glabrata, the model predicted future persistence of habitats near Ourinhos and Assis, an expansion of scattered habitat locations, and a 50% probability that the species will spread to new suitable areas. Future expansion of the geographical range of B. straminea along the Middle Paranapanema hydrographic basin was also predicted. For both B. glabrata and B. straminea, geographic expansion…	Subnational	Americas	Brazil
28798	Modelling the probability of presence of Aedes aegypti and Aedes albopictus in Iran until 2070	dengue and chikungunya	Sedaghat, 2023	Modelling	maximum entropy model (MaxEnt); spatial analysis (e.g. GIS)	Yes	No	prospective	10+ years	Aedes aegypti and Ae. Albopictus in the Islamic Republic of Iran	Future climate in the 2030s, 2050s, and 2070s, as projected in the GCM BCC-CSM1-1 under RCP2.6, RCP4.5, and RCP8.5	Climate, 1971–2000, at spatial resolution of 2.5 minutes (about 5 km) from WorldClim; current spatial distribution of the two species based on 2780 points of presence identified in a literature review	Under RCP2.6, habitat suitability was projected to decrease from a maximum of 78% to 75% of the country. However, new areas in the north and northwest should become suitable for the establishment of Aedes. Under RCP4.5, habitat suitability was projected to decrease from a maximum of 78% to 77%, and under RCP8.5, from 78% to 75%. Under both RCP4.5 and RCP8.5, establishment of new suitable areas wa…	National (a whole country)	Eastern Mediterranean	Iran (Islamic Republic of)
77655	Modelling the regional impact of climate change on the suitability of the establishment of the Asian tiger mosquito (Aedes albopictus) in Serbia	dengue and chikungunya	Petrić, 2017	Modelling	spatial analysis (e.g. GIS); Other: mechanistic models	No	No	prospective	10+ years	Aedes albopictus in Serbia	Future climate in 2001–2030 and 2071–2100, as projected in the Eta Belgrade University-Princeton Ocean Model under the A2 scenario	Historic climate, 1971-2000, from the Republic Hydrometeorological Service of Serbia	A slight decrease in the land area suitable for Ae. albopictus in the first part of the century, then a significant increase in most of Serbia, especially in the north, north-west and west of the country, with a significant shift of suitable area to higher altitudes.	National (a whole country)	European	Serbia
56671	Multifractal analysis of malaria cases in India in a global warming scenario	malaria	Dwivedi, 2023	Modelling	compartmental epidemiological model (e.g. SEIR); Other: multifractal analysis; VECTRI model	No	No	prospective	10+ years	People in India, 1980-2049	Future climate for 2015-2049, as predicted in five Coupled Model Intercomparison Project Phase 6 models under the SSP5-8.5 scenario	Historical climate, 1980- 2014	In all models, the incidence of malaria is projected to increase, with the greatest increases expected in the north and northwest. Malaria distribution is likely to become less complex under future extreme global warming scenarios, which will lead to increased predictability.	National	South-East Asia	India
61396	National and regional impacts of climate change on malaria by 2030	malaria	Dhiman, 2011	Modelling	spatial analysis (e.g. GIS); Other: PRECIS model	No	No	prospective	10+ years	People in India	Future climate to 2030, as projected in the PRECIS model derived from HadRM3 (data on temperature, rainfall, relative humidity, wind velocity) under climate scenario A1B	Baseline climatic conditions (temperature and relative humidity) for the current malaria transmission windows based on 30 year average (1961-1990)	The model predicts an increase in malaria transmission window (from 3 to 4-6 months) in some parts of Uttarakhand, Jammu and Kashmir, and Arunachal Pradesh. The northeastern states of India may see an increase in the intensity of malaria transmission from 7-9 months to 10-12 months. The Western Ghats are expected to be minimally affected. Reduction in malaria transmission months in East coastal d…	National (a whole country)	South-East Asia	India
32002	Non-linear effects of mean temperature and relative humidity on dengue incidence in Guangzhou, China	dengue and chikungunya	Wu, 2018	Modelling; Other: observational	generalized additive model	No	No	retrospective	5-10 years	People in Guangzhou, China	Increases in temperature, humidity and rainfall	Average values of these variables (daily mean, minimum and maximum temperatures: 26.3 °C, 23.1 °C and 31.0 °C: relative humidity 74.6%; rainfall 6.8 mm)	For each 1 °C increase in mean temperature at lag 7-14 days, there was a 10.2%, excess risk of dengue. For each 1 °C increase in daily minimum temperature at lag 11 days, there was a 7.1% excess risk of dengue. For each 1 °C increase in daily maximum temperature at lag 10 days, there was a 2.3% excess risk of dengue. For each 1% increase in relative humidity at lag 7-14 days, there a 2% excess ri…	Subnational	Western Pacific	China
27787	Nonlinear impacts of climatic variability on the density-dependent regulation of an insect vector of disease	dengue and chikungunya	Chaves, 2012	Modelling	time series analysis; density-dependent mathematical models fitted using maximum likelihood methods	No	No	N/A (cross-sectional studies)	2-5 years	Aedes aegypti in Rio Piedras, Puerto Rico, United States of America; and Chachoengsao Province, Thailand	Variability of temperature and rainfall	Median values for temperature and rainfall	Mosquito abundance measured in 10 houses (out of a total of 36 monitored houses) in Puerto Rico and from 10 houses (out of a total of 23 monitored houses) in Thailand. Analysis of climatic forcing indicated that populations were more sensitive to climatic variables with low kurtosis (i.e. climatic factors highly variable around the median: rainfall in Puerto Rico, and temperature in Thailand). Ch…	Subnational	Americas, South-East Asia	Thailand, United States of America
21154	Occurrence of Phlebotomine sand flies (Diptera: Psychodidae) in the northeastern plain of Italy	leishmaniasis	Michelutti, 2021	Field study; Ecological case report (first case in a new geography, range expansion); Other: Spatial data collected but not modelled.		No	No	prospective	2-5 years	Sandflies in the northeastern plain of Italy, 2017-2019.	CO2-CDC traps collections every 2 weeks from May to September of 2017 2018 and 2019; latitude, longitude, altitude and general description of each sampling site	Prior to 2017, no reports of phlebotomine sandflies in the lower altitude plains of Italy	In all catches combined, sandflies belonging to the species Phlebotomus perniciosus (n=273), P. mascittii (n=2) and P. perfiliewi (n=2) were collected. All three species are competent vectors of Leishmania spp. This is the first reported detection of sandflies in this area, suggesting increased range of Leishmania spp. vectors.	Subnational	European	Italy
22740	One piece of the puzzle: Modeling vector presence and environment reveals seasonality, distribution, and prevalence of sandflies and Leishmania in an expansion area	leishmaniasis	Thomaz-Soccol, 2023	Field study; Modelling; Ecological case report (first case in a new geography, range expansion)	Other: zero inflated negative binomial regression	No	No	retrospective	< 12 months (includes cross-sectional studies)	Sandflies collected in Foz do Iguaçu, Brazil, November 2014 to October 2015	Entomological surveys conducted monthly for one year	Historical records	Four sandfly species were found in the region for the first time. New sandfly colo­nization was concentrated in urban and periurban hotspots, with some individuals present in different parts of Foz do Iguaçu, Brazil.	Subnational	Americas	Brazil
35150	Optimal temperature for malaria transmission is dramatically lower than previously predicted	malaria	Mordecai, 2013	Modelling	ecological niche model; Other: temperature-sensitive R0 model	No	No	N/A (cross-sectional studies)	N/A (some modelling studies)	Anopheles spp., Plasmodium falciparum	Constant temperature exposures in previously published laboratory studies	Previously published dataset on the entomological inoculation rate from 14 countries in Africa	Optimal malaria transmission is predicted to occur at 25 °C, which is 6 °C lower than previous models. Transmission is predicted to decrease dramatically at temperatures >28 °C.	Regional	African	Algeria, Angola, Benin, Botswana, Burkina Faso, Burundi, Cabo Verde, Cameroon, Central African Republic, Chad, Comoros (the), Congo, Côte d'Ivoire, Democratic Republic of the Congo, Djibouti, Egypt, Equatorial Guinea, Eritrea, Eswatini, Ethiopia, Gabon, Ghana, Guinea, Guinea-Bissau, Kenya, Lesotho, Liberia, Libya, Madagascar, Malawi, Mali, Mauritania, Mauritius, Morocco, Mozambique, Namibia, Nige…
18632	Outbreak of acute fasciolosis in sheep farms in a Mediterranean area arising as a possible consequence of climate change	foodborne trematodiases	Bosco, 2015	Ecological case report (first case in a new geography, range expansion)	.	No	No	retrospective	Other: 10+ years (2000-2013)	Mixed-breed dairy sheep pasturing on three farms in Salerno Province, Campania region, southern Italy (50 m above sea level), 2000-2013	Increased total number of rainy days and total rainfall, 2010-2013; increase in average temperature, 2006-2013	Number of rainy days, total rainfall and temperature; historical low prevalence of Fasciola hepatica (1-12.4%) in sheep farms of southern Italy, noted in previously published cross-sectional surveys	Onset of acute outbreaks of clinical fascioliasis in sheep in May-June 2014, with 81-95% infection prevalence (varying by farm), 3-67% morbidity and 3-50% mortality.	Subnational	European	Italy
27213	Outbreak of dengue in Tamil Nadu, India	dengue and chikungunya	Chandran, 2015	Modelling	Pearson correlation	No	No	retrospective	2-5 years	People in Tamil Nadu and Puducherry, India, 2010-2012	Rainfall, from the India Meteorological Department; power grid fluctuations, from the Central Electrical Authority, 2010-2012	Dengue cases and deaths, 2008-2012	From 2008 to 2012, there was a steady increase in the incidence of dengue from 565 cases and 3 deaths in 2008 to 2964 cases and 12 deaths in 2011; in 2012, there were 15 770 cases and 71 deaths. The prediction model, incorporating rainfall and power supply data, did not accurately predict dengue outbreaks.	Subnational	South-East Asia	India
20525	Past and future spread of the arbovirus vectors Aedes aegypti and Aedes albopictus	dengue and chikungunya	Kraemer, 2019	Field study; Modelling	Species distribution models (boosted regression tree)	Yes	No	prospective	10+ years	Aedes aegypti and Ae. albopictus	Future climate for 2020-2080 as predicted in an ensemble of 17 GCMs and pattern scaling under RCP4.5, RCP6.0 and RCP8.5; urbanization from 2020-2080 using a probabilistic machine learning algorithm; human mobility patterns	A previously collated database of geopositioned occurrence records for Ae. aegypti and Ae. albopictus, 1985-2016	With time, the distributions of both species will continue to expand. Under RCP8.5, by 2080, 159 (range 156-162) countries are predicted to be reporting Ae. aegypti, and 197 (range 181–209) are predicting to be reporting Ae. albopictus, with 20 (range, 4–32) of those reporting its presence for the first time in the 2020-2080 interval.	Global		Afghanistan, Albania, Algeria, Andorra, Angola, Antigua and Barbuda, Argentina, Armenia, Australia, Austria, Azerbaijan, Bahamas (the), Bahrain, Bangladesh, Barbados, Belarus, Belgium, Belize, Benin, Bhutan, Bolivia (Plurinational State of), Bosnia and Herzegovina, Botswana, Brazil, Brunei Darussalam, Bulgaria, Burkina Faso, Burundi, Cabo Verde, Cambodia, Cameroon, Canada, Central African Republi…
23902	Past, present and future distribution of the yellow fever mosquito Aedes aegypti: The European paradox	dengue and chikungunya	Wint, 2022	Modelling	spatial analysis; Random Forest and Boosted Regression Trees	No	No	prospective	10+ years	Aedes aegypti in the western Palaearctic region	Mean monthly climate projections for 2015 and 2050, from WorldClim or derived climate datasets	Historical mean monthly climate and demographic conditions 1910-1960 (to model past distributions of Ae. aegypti); Ae. aegypti distribution prior to 1980 from a literature search; Ae. aegypti distribution from 1980 onwards from the VectorNet project	Predicted 2015 distribution of Ae. aegypti is broader than the historical distribution, particularly in north-west France, North Africa and Turkey. Further expansion of suitable habitats for Ae. aegypti is predicted by 2050.	Regional	African, Eastern Mediterranean, European	Albania, Algeria, Andorra, Armenia, Austria, Azerbaijan, Bahrain, Belarus, Belgium, Bosnia and Herzegovina, Bulgaria, Croatia, Cyprus, Czech Republic, Denmark, Egypt, Estonia, France, Georgia, Germany, Greece, Hungary, Iran (Islamic Republic of), Iraq, Ireland, Israel, Italy, Jordan, Kazakhstan, Kuwait, Latvia, Lebanon, Libya, Lithuania, Luxembourg, Malta, Monaco, Montenegro, Morocco, Netherlands…
29749	Phlebotomus (Adlerius) simici NITZULESCU, 1931: first record in Austria and phylogenetic relationship with other Adlerius species	leishmaniasis	Kniha, 2021	Field study; Ecological case report (first case in a new geography, range expansion)		No	No	retrospective	1-2 years	Sand flies in Austria in July and August, 2018-2019	Trapping using battery-operated miniature light traps and fine gossamer collection bags at sites close to human households and animal enclosures. Dry ice was occasionally included as a CO2 bait.	Identification of trapped sand flies using morphological criteri; analysis of two commonly used marker genes, cytochrome c oxidase I (coxI) and cytochrome b (cytb); PCR was also undertaken on female sand flies for Leishmania spp. DNA, targeting the internal transcribed spacer 1 (ITS1) gene.	In July 2019, a single female Phlebotomus simici was trapped at 48.14462411 latitude, 16.69736534 longitude: the first time this species had been found in Austria. At the time of publication, this represented the northernmost recording of P. simici, a suspected vector of L. infantum. Low numbers of Phlebotomus mascitii were also caught, as in previous studies. No Leishmania spp. DNA was identifie…	National (a whole country)	European	Austria
17742	Pleistocene climate, phylogeny, and climate envelope models: an integrative approach to better understand species' response to climate change	snakebite envenoming	Lawing, 2011	Modelling	maximum entropy model (MaxEnt); Other: Climate Envelope Models and mixed model Bayesian analysis of composite snake phylogeny	No	No	prospective	10+ years	11 rattlesnakes (Crotalus spp.) in North America	Future climate in 2100, assuming an increase in mean annual temperature by 1.1°C or 6.4°C	Past rate of change of climate (based on interpolated paleoclimate estimates from stable oxygen isotope ratios are derived from multiple cores at a site in the North Atlantic Ocean on the western flank of the Mid-Atlantic Ridge, as a proxy for past temperature)	The rate of displacement of habitat over the next century is predicted to be 430-2,420 m/y, compared to an average of 2.3 m/y for the past 320 000y.	Regional (multiple countries, but not all)	Americas	Canada, Mexico, United States of America
21738	Population genetics and ecological niche of invasive Aedes albopictus in Mexico	dengue and chikungunya	Pech-May, 2016	Laboratory research; Modelling	ecological niche model using the Genetic Algorithm for Rule-set Prediction (GARP)	No	No	prospective	10+ years	Aedes albopictus and people in Mexico	Future climate in 2050 and 2070, as projected in the ECHAM6 GCM under RCP4.5	Contemporary climate data from WorldClim; Ae. albopictus occurrence fom the published literature, reports from vector program personnel, and the authors’ unpublished collections	An increase in the distribution of Ae. albopictus in Mexico was projected, with an 82% increase from baseline to 2050 and a 76% increase from baseline to 2070. An altitudinal shift was predicted: the mean altitude of the environmental niche model increased 73 m (to 561 m above sea level) in 2050, then decreased to 467 m above sea level in 2070. Compared to baseline, increases in the exposed rural…	National (a whole country)	Americas	Mexico
75289	Possible Effects of Future Climate Changes on the Maximum Number of Generations of Anopheles in Monsoon Asia	malaria	Ohta, 2011	Modelling	process-based model	No	No	prospective	10+ years	Anopheles mosquitoes	Climate in 2001-2100, as projected in the coupled general circulation model CGCM3.1/T63 at a spatial resolution of 2.81° longitude x 2.81° latitude under scenario A1B, interpolated to a spatial resolution of 0.5° longitude x 0.5° latitude	Climate, 1961-1990, at a spatial resolution of 0.5° longitude x 0.5° latitude, taken from the Climatic Research Unit Global Climate Dataset, plus elevation data derived from GTOPO30 (U.S. Geological Survey)	The northern distribution limit could shift 200-300 km to the north in mid-summer, and in subtropical zones such as southern China, approximately 100km to the north in autumn.	Regional (multiple countries, but not all)	South-East Asia, Western Pacific	Bangladesh, Bhutan, Brunei Darussalam, Cambodia, China, Cook Islands, Democratic People's Republic of Korea, India, Indonesia, Japan, Lao People's Democratic Republic, Malaysia, Mongolia, Myanmar, Nepal, Papua New Guinea, Philippines, Republic of Korea, Singapore, Solomon Islands, Sri Lanka, Thailand, Timor-Leste, Viet Nam
20683	Potential Effects of Climate Change on Ecological Interaction Outcomes Between Two Disease-Vector Mosquitoes: A Mesocosm Experimental Study	dengue and chikungunya; lymphatic filariasis	Leonel, 2015	Laboratory research		No	No	prospective	< 12 months (includes cross-sectional studies)	Newly hatched first instar larave of Aedes aegypti and Culex quinquefasciatus from Manaus, Brazil	Exposure to CO2, humidity and temperature in a climate change scenario (CCS) simulator (different CO2 concentrations and temperatures) and different proportions of Aedes and Culex	Control CO2 concentration (369ppm) and temperature (28±2°C)	Survival of the two species was not affected by the CCS. Larval development and pupation times decreased under elevated CO2 concentrations and higher temperatures. In CCS with both species together, the survival of Ae. aegypti increased and its larval development time decreased with increasing density of Cx. quinquefasciatus present: climate change may affect patterns of interactions between Cx. …	Subnational	Americas	Brazil
18360	Potential distribution of dengue fever under scenarios of climate change and economic development	dengue and chikungunya	Aström, 2012	Modelling	Semi-parametric generalized additive models	No	Yes	prospective	10+ years	People	Future climate in 2050 as forecast in three GCMs (the Bergen Climate Model BCM2, the ECHO-G Middle Atmosphere Model EGMAM, and an Earth System Model produced by the Institute Pasteur Simon Laplace under SRES A1B; gross domestic product per capital (GDPpc) under SRES A1B	Future climate in 2050 forecast in the same way; constant GDPpc; baseline climate data determined as means from 1961 to 1990; occurrence data on dengue 1975-2009 based on published reports and WHO databases	The relationship between GDPpc and dengue is linear, with a ~ 6% relative decrease in the odds of dengue per US$ 1000 increase in GDPpc. Under a scenario of constant GDPpc, global climate change results in a modest but important increase in the global population at risk of dengue (estimated increase 0.28 billion by 2050). Under a scenario of increasing GDPpc, the adverse effect of climate change …	Global		Afghanistan, Albania, Algeria, Andorra, Angola, Antigua and Barbuda, Argentina, Armenia, Australia, Austria, Azerbaijan, Bahamas (the), Bahrain, Bangladesh, Barbados, Belarus, Belgium, Belize, Benin, Bhutan, Bolivia (Plurinational State of), Bosnia and Herzegovina, Botswana, Brazil, Brunei Darussalam, Bulgaria, Burkina Faso, Burundi, Cabo Verde, Cambodia, Cameroon, Canada, Central African Republi…
18174	Potential distribution of dominant malaria vector species in tropical region under climate change scenarios	malaria	Akpan, 2019	Modelling	maximum entropy model (MaxEnt)	Yes	No	prospective	10+ years	Anopheles gambiae s.l., An. gambiae s.s. and An. arabiensis in Nigeria	Future climate in the 2050s and 2070s as projected in version 4 of the Community Climate System Model (CCSM4) under RCP2.6 and RCP8.5	Mosquito occurrence data, 1900-2010; land use, terrain and bioclimatic variables, 1960-1990	Under RCP8.5, the future geographical range and density of these mosquitoes is predicted to be higher than under RCP2.6, with the magnitude of the change being greater for the later part of the 21st century. These predicted changes are driven by increasing and fluctuating temperatures, longer seasonal rainfall and drier phases, plus rapid land use change, especially in the Humid forest, Derived s…	National	African	Nigeria
29054	Potential distributions of the parasite Trypanosoma cruzi and its vector Dipetalogaster maxima highlight areas at risk of Chagas disease transmission in Baja California Sur, Mexico, under climate change	Chagas disease	Flores-Lopez, 2022	Modelling	maximum entropy model (MaxEnt)	Yes	No	prospective	10+ years	Trypanosoma cruzi and its vector Dipetalogaster maxima in the Cape region of Baja California Sur, Mexico	Future climate in 2050 in the GCM ECHAM6, under RCP2.6, RCP4.5, RCP6.0 and RCP8.5	Contemporary climate	Models were consistent with T. cruzi and D. maxima sharing similar ecological niches. In all RCP scenarios studied, there was a predicted future decrease in ecological suitability for these species across the southernmost part of Baja California Sur; and increased suitability across its northern part and the Gulf of California coast.	Subnational	Americas	Mexico
17743	Potential effects of climate change on dengue transmission dynamics in Korea	dengue and chikungunya	Lee, 2018	Modelling	compartmental epidemiological model	Yes	Yes	prospective	10+ years	People and Aedes albopictus mosquitoes on Jeju Island, Republic of Korea	Climate for 2020-2100 as predicted in Korean Meteorological Administration models under RCP4.5, RCP6.0 and RCP8.5; travel restrictions; insecticide spraying	Climate for 2020-2100 as predicted in Korean Meteorological Administration models under RCP2.6	Higher temperatures are predicted to significantly increase the risk of dengue outbreaks. The expected duration of such outbreaks increases by more than 30 days under RCP6.0 and RCP8.5. Vectorial capacity more than doubles under RCP6.0 and RCP8.5. Travel restrictions alone are predicted to be insufficient to control this risk, but intensive application of both travel restrictions and vector contr…	Subnational	Western Pacific	Republic of Korea
17714	Potential effects of warmer worms and vectors on onchocerciasis transmission in West Africa	onchocerciasis	Cheke, 2015	Field study; Modelling	stage-structured mode with developmental delay, and temperature-dependent larval development function	no	no	N/A (cross-sectional studies)	N/A (some modelling studies)	Life-cycle stages (eggs, larvae, pupae) of blackflies (Simulium spp.) and O. volvulus larvae within adult female blackflies, in Liberia (forest fly, Simulium soubrense) and Ghana (savannah fly, Simulium damnosum s.str./ Simulium sirbanum)	Increasing water temperature	Different temperatures (25°C, 29°C, 34°C)	At >= 25°C, O. volvulus could reach its infective stage in <7 days; this would allow vectors to transmit O. volvulus after only two gonotrophic cycles if infection was acquired at the first blood meal. Fly numbers in Liberia and Ghana would peak at 29°C and 34°C, respectively. Parous rates of forest flies (Liberia) would peak at 29°C and of savannah flies (Ghana) at 30°C. Temperature increases < …	Regional (multiple countries, but not all)	African	Ghana, Liberia
18992	Potential for Extrinsic Incubation Temperature to Alter Interplay Between Transmission Potential and Mortality of Dengue-Infected Aedes aegypti	dengue and chikungunya	Christofferson, 2016	Laboratory research		No	No	N/A (cross-sectional studies)	< 12 months (includes cross-sectional studies)	Aedes aegypti from the Louisiana State University colony, kept at constant temperature, humidity of 85% and a 16:8 light/dark cycle	An increase in temperature to 30 °C or a decrease in temperature to 26 °C; infection with dengue virus serotype 2; other conditions remaining constant	Unexposed mosquitoes at a constant temperature of 28 °C	Mosquitoes not infected and infected with dengue had average times to death of 15.1 and 8.6 days, respectively. Mosquitoes with a disseminated dengue virus infection (which are therefore ready to transmit the virus to a new host) survived significantly longer when incubated at 26 °C than when incubated at 30 °C.	Subnational	Americas	United States of America
50716	Potential future malaria transmission in Odisha due to climate change	malaria	Parihar, 2022	Modelling	Other: VECTRI Model	No	No	prospective	10+ years	Plasmodium falciparum and Anopheles culicifacies in Odisha, India	Future bias-corrected temperature and rainfall in the 2020s, 2050s, and 2080s, as projected in the CCSM4 GCM under RCP8.5	Temperature and rainfall, 1975-2005	The model projected a decrease in malaria transmission in Odisha except in few districts with the high elevations and dense forest (Kandhamal, Koraput, Raygada and Mayurbhanj districts) where models show and increase in transmission. Compared to the baseline period, mosquito density shows decrease in most districts of the south, southwest, central, north and northwest regions of Odisha in 2030s, …	Subnational	South-East Asia	India
19415	Potential geographic distribution of the tiger mosquito Aedes albopictus (Skuse, 1894) (Diptera: Culicidae) in current and future conditions for Colombia	dengue and chikungunya	Echeverry-Cárdenas, 2021	Modelling	ecological niche model	Yes	No	prospective	10+ years	Aedes albopictus in Colombia	Future climate in 2050 and 2070 as projected in the HadGEM2-ES model under RCP2.6 and RCP8.5	Contemporary distribution and habitat suitability of Ae. albopictus based on occurrence data in the literature, reports in the Colombian National Health Institute and the Global Biodiversity Information Facility database; average climate data 1970-2000, from the WorldClim database v2.0	Habitat suitability in 2050 and 2070 were modelled as percentages of the national surface area and altitudinal range. Over time and at higher RCP, a reduction was projected in potentially suitable areas (from 96.1% in contemporary conditions, to 88.9% and 59.9% in 2050 (RCP 2.6 and 8.5, respectively), to 89.6 and 25.9% in 2070 (RCP 2.6 and 8.5, respectively). This was associated with a slight inc…	National (a whole country)	Americas	Colombia
28580	Potential geographical distribution of Anopheles gambiae worldwide under climate change	malaria	Li, 2021	Modelling	maximum entropy model (MaxEnt)	Yes	No	prospective	10+ years	Anopheles gambiae	Future climate from BCC-CSM2-MR under SSP1-2.6, SSP2-4.5, SSP3-7.0, and SSP5-8.5	Climate, 1971-2000, and occurrence records	Isothermality (Bio3), Mean Temperature of Coldest Quarter (Bio11) and Precipitation of Wettest Quarter (Bio16) contributed respectively 34.5, 34.3 and 12.6% to An. gambiae distribution. Under current climate conditions, the potential suitable habitat for An. gambiae is approximately 16.58 million km² (primarily located near the equator, between 30°N and 30°S). Future climate scenarios all predict…	Global (all countries)		Afghanistan, Albania, Algeria, Andorra, Angola, Antigua and Barbuda, Argentina, Armenia, Australia, Austria, Azerbaijan, Bahamas (the), Bahrain, Bangladesh, Barbados, Belarus, Belgium, Belize, Benin, Bhutan, Bolivia (Plurinational State of), Bosnia and Herzegovina, Botswana, Brazil, Brunei Darussalam, Bulgaria, Burkina Faso, Burundi, Cabo Verde, Cambodia, Cameroon, Canada, Central African Republi…
17783	Potential impact of climate change on schistosomiasis: A global assessment attempt	schistosomiasis	Yang, 2018	Modelling	Other: biological model accounting for replication and survival of the snail intermediate host and maturation of the parasite inside the snail at different temperatures	No	No	prospective	10+ years	Schistosoma japonicum, S. mansoni, S. haematobium	Future climate in 2021–2050 and 2071–2100 based on an ensemble of GCMs under RCP4.5	Baseline climate, 1961-1990, from WorldClim	The model projected increased transmission areas for all three Schistosoma spp., but with potential retreat from certain areas. The current area endemic for S. japonicum in the Sichuan Province was predicted to become unsuitable for snail intermediate hosts. Downstream areas between Sichuan and Hunan/Hubei provinces, which are currently non-endemic, present potential risk for transmission in the …	Global (all countries)		Afghanistan, Albania, Algeria, Andorra, Angola, Antigua and Barbuda, Argentina, Armenia, Australia, Austria, Azerbaijan, Bahamas (the), Bahrain, Bangladesh, Barbados, Belarus, Belgium, Belize, Benin, Bhutan, Bolivia (Plurinational State of), Bosnia and Herzegovina, Botswana, Brazil, Brunei Darussalam, Bulgaria, Burkina Faso, Burundi, Cabo Verde, Cambodia, Cameroon, Canada, Central African Republi…
17728	Potential impact of climate change on the geographical distribution of two wild vectors of Chagas disease in Chile: Mepraia spinolai and Mepraia gajardoi	Chagas disease	Garrido, 2019	Modelling	maximum entropy model (MaxEnt)	Yes	No	prospective	10+ years	Mepraia spinolai and Mepraia gajardoi in Chile	Future climate in 2070 as projected in five GCMs (CCSM4, GISS-E2-R, HadGEM-ES, IPSL-CM5A-LR and MIROC-ESM) under RCP2.6, RCP4.5, RCP6.0 and RCP8.5	Current climate; distribution of triatomines determined from unpublished field data collected by different research groups from 2008-2016	By 2070, M. spinolai was projected to mainly conserve its contemporary distribution. Some expansion and retraction areas were predicted at the margins, particularly retraction in Southern Peru, varying by scenario. M. gajardoi was projected to expand its range in northern Chile but retract in Southern Peru.	Regional (multiple countries, but not all)	Americas	Chile, Peru
73465	Potential impacts of climate change on dengue fever distribution using RCP scenarios in China	dengue and chikungunya	Fan, 2019	Modelling	stage-structured model; spatial analysis (e.g. GIS)	Yes	No	prospective	10+ years	Aedes albopictus	Future climate in the 2020s, 2030s, 2050s, and 2100s, as projected in the ECHAM5 model under RCP2.6, RCP4.5, RP6.0 and RCP8.5	Observed climate from 740 stations, 1981-2016, from the National Climate Center	High-risk areas were projected to expand until the 2100s under all modelled RCP scenarios, except RCP2.6, under which a decline was projected from the 2050s. Under RCP8.5, the high risk area for dengue would expand 2.9-fold and the population at risk of dengue transmission would increase 4.2-fold by 2100 in comparision to the 1981-2016 mean.	National (a whole country)	Western Pacific	China
21489	Potential impacts of climate change on geographical distribution of three primary vectors of African Trypanosomiasis in Tanzania's Maasai Steppe: G. m. morsitans, G. pallidipes and G. swynnertoni	human African trypanosomiasis	Nnko, 2021	Field study; Modelling	maximum entropy model (MaxEnt)	No	No	prospective	10+ years	Wild Glossina m. morsitans, G. pallidipes and G. swynnertoni in the Maasai Steppe, northern United Republic of Tanzania	Future climate in 2050, as projected in the Beijing Climate Center GCM BCC-CSM1-1, under RCP4.5	Contemporary conditions; contemporary presence data for G. m. morsitans, G. pallidipes and G. swynnertoni collected through entomological field surveys carried out using baited epsilon traps once in the dry season (November 2015) and once in the wet season (May 2016)	By 2050, the habitable area of G. m. morsitans was projected to shrink from 19,225 km2 to 4,447 km2; that of G. pallidipes to shrink from 7,113 km2 to 918 km2; and that of G. swynnertoni to shrink from 32,335 km2 to 7,374 km2	Subnational	African	United Republic of Tanzania
27828	Potential impacts of climate change on the ecology of dengue and its mosquito vector the Asian tiger mosquito (Aedes albopictus)	dengue and chikungunya	Erickson, 2012	Modelling	compartmental epidemiological model; stage-structured vector model linked with SEIR human model	Yes	No	prospective	10+ years	Aedes albopictus at Hartsfield Atlanta International Airport, Atlanta, GA; O'Hare International Airport, Chicago, IL; and the US Department of Agriculture's Wind Erosion and Water Conservation Unit in Lubbock, TX, United States of America	Future climate for 2035-2099 as predicted in four atmosphere-ocean GCMs under SRES A1fi and B1	Observed temperature data for 1980-2010	For all three locations, the Ae. albopictus season is predicted to increase in length for both mid and end-of-century simulations. By 2099, mid-summer temperatures became too warm for Ae. albopictus in Atlanta and Lubbock, leading to mid-year dips in abundance. In Chicago, population abundance is predicted to increase in the future.	Subnational	Americas	United States of America
20112	Potential malaria outbreak in Germany due to climate warming: risk modelling based on temperature measurements and regional climate models	malaria	Holy, 2011	Modelling	spatial analysis (e.g. GIS); Other: Historical and future air temperatures used to calculate the reproduction rate	Yes	No	prospective	10+ years	Plasmodium vivax	Predicted monthly mean air temperature 1991-2020, 2021-2050, 2051-2080 using the regional climate models REMO (Regional Model, Max Planck Institute for Meteorology) and WettReg (Weather Condition-based Regionalisation Method, Climate & Environment Consulting Potsdam), which are based on the global ECHAM climate model, under scenarios A1B and B1	Measured monthly mean air temperature 1961-2007	From 1961-1990, the seasonal transmission window was 0-4 months. From 1991-2007, this increased to 5 months. Using either of the regional climate models, future seasonal transmission windows are predicted to be prolonged. Malaria transmission would be possible for up to 6 months of the year in 2051-2080 according to REMO and scenario A1B.	National (a whole country)	European	Germany
23035	Potential risk of colonization of Bulinus globosus in the mainland of China under climate change	schistosomiasis	Wang, 2022	Laboratory research; Modelling	Other: Empirical Bayesian Kriging (EBK)	No	No	retrospective	10+ years	Laboratory-reared Bulinus globosus from Pemba Island, Zanzibar, United Repubic of Tanzania	Expimental exposure of eggs, juveniles and adults to different temperatures to determine the upper and lower thresholds at which 50% of organisms could survive or spawn	Climate, 1955–2019, in 11 provincial-level administration divisions, China	B. globosus does not deposit eggs at temperatures <15 °C or >38 °C. In 1955, the potential B. globosus distribution had a northern boundary stretching from the coastal areas of Guangdong Province and Guangxi Autonomous Region to southern Yunnan Province. This line subsequently moved progressively northward.	Subnational	Western Pacific	China
18516	Potential urban distribution of Phlebotomus mascittii Grassi and Phlebotomus neglectus Tonn. (Diptera: Psychodidae) in 2021-50 in Budapest, Hungary	leishmaniasis	Bede-Fazekas, 2015	Modelling	Other: climate envelope model	No	No	prospective	10+ years	Phlebotomus mascittii and Phlebotomus neglectus in Budapest, Hungary	Future climate in2021-2050, as projected in the downscaled regional climate model RegCM3 under A1B	Climate, 1961-90	In the reference period, (1961-90) 57.81% of Budapest was modeled to be climatically suitable for the species, while in 2025-50, 89.37% of the town may become suitable.	Subnational	European	Hungary
17730	Predicted altitudinal shifts and reduced spatial distribution of Leishmania infantum vector species under climate change scenarios in Colombia	leishmaniasis	González, 2014	Field study; Modelling	maximum entropy model (MaxEnt)	Yes	No	prospective	10+ years	Lutzomyia longipalpis, Lu. evansi	Future climate for 2020, 2050 and 2080 as predicted by CIAT under IPCC4 scenarios A2A and B2A	Contemporary climate; occurrence records for the two species from 1967 from a personal database, published literature and Internet searches, georeferenced at locality level	Lu. evansi was not predicted to undergo dramatic changes in its altitudinal distribution under either climate scenario, continuing to prefer the lowlands, although some extension to the middle lands (around 750 m.a.s.l) is possible. Lu. longipalpis was predicted to experience a shift in altitudinal distribution, becoming more abundant in the middle lands and less abundant in the lowlands. Under A…	National	Americas	Colombia
74581	Predicted changes in habitat suitability for human schistosomiasis intermediate host snails for modelled future climatic conditions in KwaZulu-Natal, South Africa	schistosomiasis	Nwoko, 2023	Modelling	maximum entropy model (MaxEnt)	Yes	No	prospective	10+ years	Bulinus globosus and Biomphalaria pfeifferi snails in KwaZulu-Natal province, South Africa	Future climate in 2085, as projected in the AFRICLIM ensemble model composed of ten GCMs, under RCP4.5 and RCP8.5	Contemporary snail distribution based on a 12-month malacology survey, September 2020 to August 2021; contemporary climate from the AFRICLIM v3 database (https://webfiles.york.ac.uk/KITE/AfriClim/GeoTIFF_30S/)	Habitat suitability of B. pfeifferi was predicted to shrink and shift: 65.1% and 59.7% of the current suitable habitats may become unsuitable under RCP4.5 and RCP8.5, respectively. Suitable habitat for B. globosus was predicted to expand by 32.4% and 69.3% under RCP4.5 and RCP8.5, respectively, with some currently unsuitable habitats becoming suitable in the future.	Subnational	African	South Africa
23926	Predicting Transmission Suitability of Mosquito-Borne Diseases under Climate Change to Underpin Decision Making	dengue and chikungunya; malaria	Sargent, 2022	Modelling	Other: temperature-dependent R0 derived from mechanistic models	No	No	prospective	10+ years	Plasmodium spp. and dengue virus	Future monthly temperatures in 2050, as projected in 10 models from ScenarioMIP of CMIP6, interpolated to a 1° x 1° common grid, under scenarios SSP1-2.6 and SSP5-8.5; an aridity mask was applied to exclude areas too dry for mosquito lifecycle completion, calculated using the normalised difference vegetation index (NDVI), with ""too dry"" defined as two consecutive months with NDVI<0.125	Monthly mean temperatures at 1° resolution, 2001-2020, from the Berkeley Earth Surface Temperature dataset, summarized as 20-year means; NDVI at 1° resolution from NASA Earth Observations' Moderate Resolution Imaging Spectroradiometer (MODIS) on the Terra satellite, held constant at 2020 values for the 2050 projections	For malaria, by 2050, areas suitable for transmission were projected to shift significantly to the south and north of the current areas under both scenarios, with many currently unsuitable areas predicted to become suitable. A large area of Central Africa was projected to remain suitable under both scenarios, but there was potential for a notable decrease in the annual duration of transmissibilit…	Global (all countries)		Afghanistan, Albania, Algeria, Andorra, Angola, Antigua and Barbuda, Argentina, Armenia, Australia, Austria, Azerbaijan, Bahamas (the), Bahrain, Bangladesh, Barbados, Belarus, Belgium, Belize, Benin, Bhutan, Bolivia (Plurinational State of), Bosnia and Herzegovina, Botswana, Brazil, Brunei Darussalam, Bulgaria, Burkina Faso, Burundi, Cabo Verde, Cambodia, Cameroon, Canada, Central African Republi…
24059	Predicting climate change and its impact on future occurrences of vector-borne diseases in West Bengal, India	dengue and chikungunya; malaria	Mondal, 2022	Other: geographically weighted regression: geostatistical analysis (local spatial regression); artificial neural network	spatial analysis (e.g. GIS)	No	No	retrospective	5-10 years	People in West Bengal State, India	Temperature and rainfall to 2030, projected using an artificial neural network	Dengue and malaria data, 2015-2016, from the National Vector Borne Disease Control Programme; historical rainfall and temperature, from the Indian Meteorological Department (1940-2003) and from the District Statistical Handbook (2003-2018)	Temperature and rainfall were strongly correlated with disease incidence. All districts of West Bengal, with the exception of Purulia, Murshidabad, Bardhaman, East and West Medinipur, were projected to have favourable future climates for dengue and malaria.	Subnational	South-East Asia	India
18647	Predicting current and future high-risk areas for vectors and reservoirs of cutaneous leishmaniasis in Iran	leishmaniasis	Bozorg-Omid, 2023	Modelling	maximum entropy model (MaxEnt), random forest	Yes	No	prospective	10+ years	Phlebotomus papatasi and Ph. Sergenti in the Islamic Republic of Iran	Future climate in 2020-40 and 2041-2060, as projected in the sixth version of the Model for Interdisciplinary Research on Climate (MIROC6) under SSP1-2.6 and SSP5-8.5	Contemporary climate, 1970-2000, from WorldClim v2.1; occurrence data on Ph. Papatasi and Ph. sergenti and four cutaneous leishmaniasis reservoir species (Rh. opimus, M. libycus, T. indica, M. hurrianae), 2011-2021, from online scientific sources	For Ph. paptasi under SSP1-2.6, for 2030s, the projected area of habitat gain was greater than the loss. This situation was also true in for the 2050s under SSP5-8.5. In contrast, for the 2050s under SSP1-2.6, the area of loss was projected to be greater than gain. For Ph. sergenti, each model and scenario showed a general decrease in range over time in the south and southwest, but an increase in…	National (a whole country)	Eastern Mediterranean	Iran (Islamic Republic of)
17726	Predicting impacts of climate change on Fasciola hepatica risk	foodborne trematodiases	Fox, 2011	Modelling	Other: A modified Ollerenshaw index	No	No	prospective	10+ years	Sheep and cattle	Future climatic conditions in 2010-2039, 2020-2049, 2030-2059, 2040-2069, 2050-2079, 2060-2089, as projected in the HadCM3 climate model under scenario A1B	Historical climate, 1961-1990, and occurrence data, 1961-2005	The mean fasciolosis risk in each season was projected to increase throughout the country, with the highest risk predicted for west Wales. A risk of serious epidemics was predicted for Wales by 2050. There may be changes in the timing of outbreaks due to increased risk from overwintering larvae. Spatio-temporal variation in infection risk levels is expected. Risk was projected to fall in some are…	National (a whole country)	European	United Kingdom of Great Britain and Northern Ireland (the)
52599	Predicting malaria vector distribution under climate change scenarios in China: Challenges for malaria elimination	malaria	Ren, 2016	Modelling	maximum entropy model (MaxEnt); spatial analysis (e.g. GIS)	Yes	No	prospective	10+ years	Four malaria vector species in China: Anopheles dirus, An. minimus, An. lesteri, and An. sinensis	Future climate in the 2030s and 2050s, as projected in three GCMs (BCC-CSM1-1, CCCma_CanESM2 and CSIRO-Mk3.6.0) from CMIP5, under RCP2.6, RCP4.5 and RCP8.5	Contemporary climate and occurrence data from malaria surveillance sites 2005-2008	The environmentally suitable area (ESA) for Anopheles dirus is projected to increase by an average of 49% under all three climate scenarios in the 2030s. For Anopheles minimus, the ESA is expected to increase by 16% in the 2030s under the same scenarios. The ESA for An. dirus and An. minimus is predicted to decrease by 11% and 16%, respectively, in the 2050s. An. lesteri is projected to experienc…	National (a whole country)	Western Pacific	China
18224	Predicting potential ranges of primary malaria vectors and malaria in northern South America based on projected changes in climate, land cover and human population	malaria	Alimi, 2015	Modelling	maximum entropy model (MaxEnt)	No	No	prospective	10+ years	Malaria, Anopheles darlingi, An. nuneztovari s.l. in the Amazon rainforest	Future climate in 2050 and 2070 as projected in GISS-E2-R and HadGEM2-AO models under RCP2.6; elevation data from the Shuttle Radar Topography Mission; human population density for 2010 from LandScan projected to 2050 and 2070 using an exponential population function; land use land cover from MODIS in 2001 and 2010 projected to 2050 and 2070 using the land change modeller	Contemporary bioclimatic conditions, 1950-2000; contemporary population, land use land cover; georeferenced vector occurrence data from VectorMap and the Global Biodiversity Information Facility, 1980-2007, and field studies in Colombia	For 2050, the two models disagreed on changes in area suitable for malaria transmission. For 2070, both models projected a decrease in suitable areas (6% in HadGEM2-AO; 17% in GISS-E2-R) compared with the contemporary range. Both models forecast an increase (5% and 20% for HadGEM2-AO and GISS-E2-R, respectively) in An. nuneztovari s.l. range by 2050, with introduction into areas around the Andes.…	Regional	Americas	Bolivia (Plurinational States of), Brazil, Colombia, Ecuador, French Guiana, Guyana, Peru, Suriname, Venezuela (Bolivarian Republic of)
18626	Predicting the Effects of Climate Change on Dengue Vector Densities in Southeast Asia through Process-Based Modeling	dengue and chikungunya	Bonnin, 2022	Field study; Modelling	stage-structured model	Yes	No	prospective	10+ years	Aedes aegypti and Ae. albopictus	Future climate for 2021-2100 as predicted in nine CMIP6 climate model under SSP1-2.6,SSP2-4.5, SSP3-7.0 and SSP5-8.5.	Climate for 1970-2000; present mosquito occurrence data from a previously published dataset; entomological survey data from Phnom Penh and Vientiane	Ae. aegypti densities are predicted to increase by 25% under SSP1-2.6 or 46% under SSP3-7.0; Ae. albopictus densities are predicted to increase by 13% or 21%, respectively. A decrease in Ae. albopictus densities in lowlands is predicted during future summers.	Regional	South-East Asia, Western Pacific	Cambodia, Lao People's Democratic Republic, Myanmar, Thailand, Viet Nam
57362	Predicting the Geographical Distribution of Malaria-Associated Anopheles dirus in the South-East Asia and Western Pacific Regions Under Climate Change Scenarios	malaria	Liu, 2022	Modelling	maximum entropy model (MaxEnt); Other: random forest, boosted regression trees	Yes	No	prospective	10+ years	People and Anopheles dirus	Future climate in three time periods, based on means of projections for the 2030s (2020-2049), 2050s (2040-2069), and 2070s (2060-2089) in the CCAFS climate data portal under RCP4.5 and RCP8.5; also employing future population projections from 5 SSPs	Baseline WorldClim data for 1970-2000 and An. dirus presence data from the Malaria Atlas Project (MAP) for 1983-2000	The model predicts a reduction in Environmentally Suitable Area (ESA) under the RCP4.5 scenario, and ever greater future reductions in the 2070s under RCP8.5, especially in Thailand (loss of 35.49 10,000 square kilometers), Myanmar (26.24), Viet Nam (17.52), and India (15), which may prevent around 282.6 million people from being at risk of malaria under the SSP3 scenarios in the SEAR/WPR.	Regional (multiple countries, but not all)	South-East Asia, Western Pacific	Australia, Bangladesh, Bhutan, Brunei Darussalam, Cambodia, China, Cook Islands, Democratic People's Republic of Korea, India, Indonesia, Japan, Lao People's Democratic Republic, Malaysia, Mongolia, Myanmar, Nepal, New Zealand, Papua New Guinea, Philippines, Republic of Korea, Singapore, Solomon Islands, Sri Lanka, Thailand, Timor-Leste, Viet Nam
21420	Predicting the Potential Distribution of Major Malaria Vectors Based on Climate Changes in Sistan and Baluchistan Province, Southeastern Iran	malaria	Nejati, 2021	Modelling	maximum entropy model (MaxEnt)	Yes	No	prospective	10+ years	Anopheles stephensi and An. culicifacies s.l. mosquitoes in in Sistan and Baluchistan province, Islamic Republic of Iran	Future climate in the 2030s and 2050s, as projected by WorldClim under RCP2.6, RCP4.5, and RCP8.5	Contemporary climate, 1980-2019, from WorldClim; occurrence data for An. stephensi and An. culicifacies s.l., 1980-2019	The annual mean temperature and precipitation of the coldest quarter were the most significant components of environmental suitability for An. stephensi and An. culicifacies s.l. A 91% increase in malaria cases was reported between 2015 and 2019. Distinct changes in the extent of environmental suitability for the two mosquito species are projected for the 2030s and 2050s under the three climate c…	Subnational	Eastern Mediterranean	Iran (Islamic Republic of)
17772	Predicting the current and future potential distributions of lymphatic filariasis in Africa using maximum entropy ecological niche modelling	lymphatic filariasis	Slater, 2012	Modelling	maximum entropy model (MaxEnt)	Yes	No	prospective	10+ years	People in Africa	Future climate in 2050, as projected in the HADCM3 and CCCMA GCMs under scenarios A2a and B2a; to account for different population growth rates, 2000 population data were multiplied by country-specific UN medium variant population growth rate predictions (for B2a) and by the high variant growth rate predictions (for A2a)	Climate 1950-2000, from WorldClim; lymphatic filariasis occurrence, 1940-2009, using online and manual searches as detailed in a previously published paper; population data from the Socioeconomic Data and Applications Center at Columbia University	The population at risk was projected to increase from contemporary estimates of 543-804 million to 1.65-1.86 billion in 2050, depending on the climate scenario. Under A2A, 13% more people were projected to be at-risk than under B2a. Lymphatic filariasis occurrence could increase in large parts of Africa, particularly areas bordering contemporary northern range limits across parts of Mauritania, S…	Regional (multiple countries, but not all)	African, Eastern Mediterranean	Algeria, Angola, Benin, Botswana, Burkina Faso, Burundi, Cabo Verde, Cameroon, Central African Republic, Chad, Comoros (the), Congo, Côte d'Ivoire, Democratic Republic of the Congo, Djibouti, Egypt, Equatorial Guinea, Eritrea, Eswatini, Ethiopia, Gabon, Ghana, Guinea, Guinea-Bissau, Kenya, Lesotho, Liberia, Libya, Madagascar, Malawi, Mali, Mauritania, Mauritius, Morocco, Mozambique, Namibia, Nige…
20636	Predicting the direct and indirect impacts of climate change on malaria in coastal Kenya	malaria	Le, 2019	Modelling	SEIR; Other: stochastic lattice-based integrated malaria (SLIM) model	Yes	No	prospective	10+ years	Elementary school children, 2008-2013	Future climate in 2050, as projected in the SLIM model; S1: [CO2] = 550 ppm, no change in air temperature from baseline; S2: [CO2] = 550 ppm, 1 °C increase; S3: [CO]2 = 550 ppm, 2 °C increase	SLIM model under contemporary climate conditions and malaria incidence 2008-2013; S0 baseline: CO2 = 385 ppm, and average ERA-Interim air temperature of 0.8 +/- 0.1 °C above the 1720-1800 pre-industrial level	Elevated [CO2] and increased air temperature were predicted to have opposing effects on the dynamics of malaria. Increased air temperatures under climate change showed opposing effects on mosquito larval habitats and the life cycles of both Anopheles vectors and Plasmodium parasites. Under S2 and S3 scenarios, the life cycle of Anopheles and the extrinsic incubation period of Plasmodium parasites…	Subnational	African	Kenya
70356	Predicting the effect of climate change on African trypanosomiasis: integrating epidemiology with parasite and vector biology	human African trypanosomiasis	Moore, 2011	Modelling	compartmental epidemiological model (e.g. SEIR); stage-structured model	Yes	No	prospective	Other: 10+ years	Humans, animals, Glossina pallidipes and G. morsitans	Future climate in 2046–2065 and 2080–2099, as projected in two GCMs (HadCM3 and CCSM3), under scenarios B1 and A2	Annual mean temperature from 1950-2000	Epidemics are predicted to be possible (R0 > 1) at temperatures of 20.7-26.1°C when G. pallidipes is the primary vector, and 20.9-25.6°C for G. morsitans. There is a projected range expansion of T. b. rhodesiense for 2045-2064 of 10% under scenario B1 and 12% under scenario A2, due to southward and vertical shifts. Under A2, 31% of the current range will be too hot by 2055, and 38% of the future …	Regional (multiple countries, but not all)	African, Eastern Mediterranean	Angola, Botswana, Democratic Republic of the Congo, Djibouti, Eswatini, Eritrea, Ethiopia, Kenya, Lesotho, Malawi, Mozambique, Namibia, Somalia, South Africa, South Sudan, Sudan, Uganda, United Republic of Tanzania, Zambia, Zimbabwe
17750	Predicting the effects of climate change on Schistosoma mansoni transmission in eastern Africa	schistosomiasis	McCreesh, 2015	Modelling	individual or agent based model	Yes	No	prospective	10+ years	Schistosoma mansoni in eastern Africa	Future climate in 2026-2035 and 2056-2065, in the Rossby Centre Regional Climate Model RCA4, driven by a coupled atmosphere ocean general circulation model, EC-EARTH, within the African branch of the Coordinated Regional Downscaling Experiment (CORDEX), under scenarios RCP2.6, RCP4.5 and RCP8.5	Climate in 2006–2015	A measure of the mean number of cercariae in the model each hour, adjusted to account for decreasing viability with increasing time after emergence from the intermediate host. Predicted mean absolute temperature increases in the study area by 2056-2065 relative to 2006-2035 were 0.53 °C, 1.2 °C, and 1.8 °C under RCP2.6, RCP4.5 and RCP8.5, respectively. Increased prevalence and intensity of infect…	Regional (multiple countries, but not all)	African	Burundi, Democratic Republic of the Congo, Ethiopia, Kenya, Malawi, Mozambique, Rwanda, South Sudan, Uganda, United Republic of Tanzania, Zambia
73887	Predicting the potential worldwide distribution of Aedes aegypti under climate change scenarios	dengue and chikungunya; lymphatic filariasis	Ragab, 2023	Modelling	ecological niche model; spatial analysis (e.g. GIS); Other: species distribution model	Yes	No	prospective	Other: 10+ years	Aedes aegypti	Future climate in 2030 (2021-2040) and 2090 (2081-2100), as projected in two GCMs (BCC-CSM2-MR, IPSL-CM6A-LR) under SSP1-2.6 and SSP5-8.5	Contemporary climate from WorldClim; Ae. aegypti occurrence data, 1900-2022, from the Global Biodiversity Information Facility	Though Ae. aegypti was projected to lose some habitat, Oman, the United Arab Emirates, parts of northern Europe, Paraguay, and the western USA were projected to experience a gain in suitable habitat. Under SSP1-2.6, loss of habitat was projected for France, Germany, Mauritania, Mali, Niger, Chad, central parts of India, western USA; and gain of habitat in Sudan, south Yemen, eastern Oman, parts o…	Global (all countries)		Afghanistan, Albania, Algeria, Andorra, Angola, Antigua and Barbuda, Argentina, Armenia, Australia, Austria, Azerbaijan, Bahamas (the), Bahrain, Bangladesh, Barbados, Belarus, Belgium, Belize, Benin, Bhutan, Bolivia (Plurinational State of), Bosnia and Herzegovina, Botswana, Brazil, Brunei Darussalam, Bulgaria, Burkina Faso, Burundi, Cabo Verde, Cambodia, Cameroon, Canada, Central African Republi…
23219	Prediction of the potential global distribution for Biomphalaria straminea, an intermediate host for Schistosoma mansoni	schistosomiasis	Yang, 2018	Modelling	maximum entropy model (MaxEnt); spatial analysis (e.g. GIS)	No	No	retrospective	2-5 years	Biomphalaria straminea	19 bioclimatic variables representing annual trends, seasonality and extreme environmental factors in invaded niches	Occurrence records from a literature review, the Global Biodiversity Information Facility database, and malacological surveys, 2012-2016, in the river systems of cities (Guangzhou, Shenzhen, Dongguan and Huizhou) adjoining Hong Kong Special Administrative Region of China	Niche shifts accompanied B. straminea invasion into the Americas and China, involving expansion of snail habitats to subtropical regions with lower annual mean temperatures. Annual mean temperature, isothermality, temperature seasonality and human influence were identified as most important climatic features for the occurrence of B. straminea. Under contemporary climate conditions, this species s…	Global		Afghanistan, Albania, Algeria, Andorra, Angola, Antigua and Barbuda, Argentina, Armenia, Australia, Austria, Azerbaijan, Bahamas (the), Bahrain, Bangladesh, Barbados, Belarus, Belgium, Belize, Benin, Bhutan, Bolivia (Plurinational State of), Bosnia and Herzegovina, Botswana, Brazil, Brunei Darussalam, Bulgaria, Burkina Faso, Burundi, Cabo Verde, Cambodia, Cameroon, Canada, Central African Republi…
25522	Present and future climatic suitability for dengue fever in Africa	dengue and chikungunya	Sintayehu, 2020	Modelling	Other: species distribution model, as an ensemble average of (1) a generalized linear model, (2) a random forest algorithm, (3) multivariate adaptive regression splines, (4) boosted regression trees, and (5) support vector machine, using a true skill statistic	Yes	No	prospective	10+ years	Aedes aegypti in Africa	Future climate in 2050 and 2070, as projected in the MIROC GCM under RCP4.5 and RCP8.5	Average climate for 1950–2000 from the WordClim database; occurrence records of Ae. aegypti from the Global Biodiversity Information Facility, VectorMap, the literature, and some dengue epidemiological data: epidemiological and entomological data were integrated to model the habitat suitability of Ae. aegypti	Contemporary dengue suitability was estimated to be 15% of the surface area of Africa. Compared to contemporary climatic conditions, in 2070, the highly suitable areas for Ae. aegypti were projected to increase by 40% and 56%, under RCP4.5 and RCP8.5 scenarios, respectively. Suitability was projected to increase in the eastern, central and western part of Africa, and expand further towards higher…	Regional	African, Eastern Mediterranean	Algeria, Angola, Benin, Botswana, Burkina Faso, Burundi, Cabo Verde, Cameroon, Central African Republic, Chad, Comoros (the), Congo, Côte d'Ivoire, Democratic Republic of the Congo, Djibouti, Egypt, Equatorial Guinea, Eritrea, Eswatini, Ethiopia, Gabon, Ghana, Guinea, Guinea-Bissau, Kenya, Lesotho, Liberia, Libya, Madagascar, Malawi, Mali, Mauritania, Mauritius, Morocco, Mozambique, Namibia, Nige…
25737	Present and future incidence of dengue fever in Ecuador nationwide and coast region scale using species distribution modeling for climate variability's effect	dengue and chikungunya	Jácome, 2019	Modelling	maximum entropy model; species distribution modelling; partial least square regression	No	No	prospective	10+ years	Aedes aegypti and people in Ecuador	Future climate in 2050, as projected in WorldClim datasets under SRES A2	Climate 2013-2015; occurrence data on Ae. Aegypti; dengue cases presenting to health centres and hospitals in urban and rural Ecuador, 2013-2015	In 2013-2015, there was a high degree of spatial clustering of dengue cases, especially in the coastal region, and a high probability of Aedes aegypti being found in four provinces: Guayas, Los Rios, El Oro and Manaba­. Esmeraldas and Santa Elena showed a high probability of Ae. aegypti in densely inhabited areas. By 2050, greater mosquito probability is forecast for populated areas, with conside…	National	Americas	Ecuador
17763	Present and future projections of habitat suitability of the Asian tiger mosquito, a vector of viral pathogens, from global climate simulation	dengue and chikungunya	Proestos, 2015	Modelling	ecological niche model	No	No	prospective	10+ years	Aedes albopictus	Future climate in 2050, as projected in the CMIP5 multi-model ensemble simulation under RCP8.5	Recent climate, 2000–2009; environmental criteria for survival and development, based on comparison of ECHAM5/MESSy2 atmospheric chemistry GCM outputs with existing Ae. albopictus populations in Europe	By 2050, approximately 2.4 billion individuals in a land area of nearly 20 million km2 were projected to potentially be exposed to Ae. albopictus. A decrease in suitability was projected in Madagascar and southeast Asia, Southern Europe, low altitude regions in the Balkans, southeast USA (Florida), South America (shift to higher altitudes) and Central Africa, where (summer) temperatures were proj…	Global (all countries)		Afghanistan, Albania, Algeria, Andorra, Angola, Antigua and Barbuda, Argentina, Armenia, Australia, Austria, Azerbaijan, Bahamas (the), Bahrain, Bangladesh, Barbados, Belarus, Belgium, Belize, Benin, Bhutan, Bolivia (Plurinational State of), Bosnia and Herzegovina, Botswana, Brazil, Brunei Darussalam, Bulgaria, Burkina Faso, Burundi, Cabo Verde, Cambodia, Cameroon, Canada, Central African Republi…
20649	Present and potential future distribution of common vampire bats in the Americas and the associated risk to cattle	rabies	Lee, 2012	Modelling	maximum entropy model (MaxEnt); spatial analysis (e.g. GIS)	Yes	No	prospective	10+ years	Desmodus rotundus, the common vampire bat	Future climate for 2030, 2050 and 2080, as downscaled from the MIROC3.2 GCM under scenarios A2, A1B, and B1	Climate 1950-2000, from the Consultative Group on International Agricultural Research; museum records of D. rotundus occurrent, from the Global Biodiversity Information Facility, 1940-	Highly suitable habitats for D. rotundus are found throughout most of Mexico and Central America, as well as parts of the Bolivarian Republic of Venezuela, Guyana, the Brazilian highlands, western Ecuador, northern Argentina and east of the Andes in Peru, the Plurinational State of Bolivia and Paraguay. Under future climate scenarios, suitable habitat for D. rotundus is projected to be found in t…	Regional	Americas	Argentina, Belize, Bolivia (Plurinational State of), Brazil, Chile, Colombia, Costa Rica, Ecuador, El Salvador, French Guiana, Guatemala, Guyana, Honduras, Mexico, Nicaragua, Panama, Paraguay, Peru, Suriname, Uruguay, United States of America, Venezuela (Bolivarian Republic of)
30361	Prioritization of areas for early detection of southward movement of arctic fox rabies based on historical surveillance data in Quebec, Canada	rabies	Aenishaenslin, 2020	Ecological case report (first case in a new geography, range expansion)	spatial analysis (e.g. GIS)	No	No	retrospective	10+ years	People and Vulpes vulpes (red foxes) in Quebec, Canada, 1953-2017	Increasing human population density; red fox relative abundance (using data on traded furs from la Ministère des Forêts, de la Fauneet des Parcs du Québec	Historical rabies cases: laboratory-confirmed animal cases identified by the Canadian Food Inspection Agency, 1926-2017	Between 1953 and 2017, three periods were identified in which the number of fox rabies cases peaked in the province and affected regions located south of the 55th parallel, suggesting rabies epizootics in fox populations: 1956-1958 (mean annual cases=64), 1960-1979 (62), 1986-1997 (142). The limited availability of longitudinal data restricts projections for evolution of risk due to climate chang…	Subnational	Americas	Canada
17729	Projected future distributions of vectors of Trypanosoma cruzi in North America under climate change scenarios	Chagas disease	Garza, 2014	Modelling	maximum entropy model (MaxEnt)	Yes	No	prospective	10+ years	Triatoma gerstaeckeri and T. sanguisuga	Future climate in 2050, as projected in three GCMs (CCCMA, CSIRO and HADCM3) under scenarios A2A and B2A	Contemporary climate from WorldClim; geo-referenced occurrence data from 1980-2013, based on databases from museums, voluntary collectors, and through original fieldwork by the investigators in South Texas	The average of the 20 models developed projected a northern shift in the distribution of T. gerstaeckeri and a northern and southern shift in the distribution of T. sanguisuga. T. sanguisuga was the species projected to be more likely to spread Chagas disease in north-eastern USA in the future, despite its low efficiency as a Chagas vector.	Regional (multiple countries, but not all)	Americas	Mexico, United States of America
53318	Projected impacts of climate change on environmental suitability for malaria transmission in West Africa	malaria	Yamana, 2013	Modelling	Hydrology, Entomology, and Malaria Transmission Simulator (HYDREMATS)	No	No	prospective	10+ years	People in West Africa	Future climate in 2080-2099, as projected in the 19 GCMs of the IPCC's Fourth Assessment report under the A1B emissions scenario	Baseline climate, 1980-1999	The models predicted that in the desert fringes of the Sahara, vectorial capacity would increase, but not enough to sustain transmission. In the transitional zone of the Sahel, climate change was predicted to decrease vectorial capacity. The wetter regions to the south were projected to experience an increase in vectorial capacity under all scenarios, with small changes overall because malaria is…	Regional (multiple countries, but not all)	African	Algeria, Benin, Burkina Faso, Cabo Verde, Cameroon, Central African Republic, Chad, Côte d'Ivoire, Ghana, Guinea, Guinea-Bissau, Liberia, Mali, Mauritania, Niger, Nigeria, Senegal, Sierra Leone, the Islamic Republic of the Gambia, Togo
25029	Projected shifts in the distribution of malaria vectors due to climate change	malaria	Karypidou, 2020	Field study; Modelling	maximum entropy model (MaxEnt); spatial analysis (e.g. GIS); Other: ensemble modeling approach of environmental niche models (MaxEnt, GAMs, GLMs, Random Forest, Classification Tree Analysis) and mechanistic VECTRI model	Yes	No	prospective	10+ years	Anopheles sacharovi and people in Greece	Future climate in 2021-2080, as projcected in the GCMs HIRHAM5.v2 driven by NorESM1-M, REMO2009.v1 driven by MPI-ESM-LR, RACMO22E.v2 driven by EC-EARTH, and RCA4.v1 driven by IPSL-CM5A-MR, under scenarios RCP4.5 and RCP8.5	Climate, 1971-2000; data on An. sacharovi presence, collecgted from 134 sites in Greece twice per month from May-September of 2011-2016, using CO2/UV traps	Models predict gradual increases in the potential range of the vector and the human population at risk over time. Under RCP4.5, the human population at risk is predicted to increase by 57%, 76%, and 72% relative to baseline for 2021-2040, 2041-2060, and 2061-2080, respectively; for RCP8.5, the predicted increases are 71%, 112%, and 136% relative to baseline for the same future time periods.	National (a whole country)	European	Greece
51879	Projecting environmental suitable areas for malaria transmission in China under climate change scenarios	malaria	Hundessa, 2018	Modelling	maximum entropy model (MaxEnt)	Yes	No	prospective	10+ years	Plasmodium vivax and P. falciparum in China	Future climate in 2030s, 2050s and 2080s, as projected using an average of 26 GCMs under RCP4.5 and RCP8.5	Climate data, 2005-2014, from the China Climate Data Sharing Service Centre; malaria presence data, 2005-2014, from the China Information System for Disease Control and Prevention	By the 2030s, 2050s and 2080s, the suitable area for P. vivax was projected to increase along the edge of its baseline distribution in the southwest, central, east, north and northeast of China under either RCP4.5 or RCP8.5. The environmentally suitable area was projected to decrease substantially in some parts of central, southwest and south of China in the 2080s under RCP4.5. For P. falciparum,…	National	Western Pacific	China
28324	Projecting future risk of dengue related to hydrometeorological conditions in mainland China under climate change scenarios: a modelling study	dengue and chikungunya	Li, 2023	Modelling	spatial analysis (e.g. GIS); Other: spatiotemporal Bayesian hierarchical model; biological model of dengue transmission	Yes	No	prospective	10+ years	People in mainland China.	Modelled climate 2021-2100, as projected in three GCMs (NorESM1M, MPIESMMR, and HadGEM2ES) under RCP2.6, RCP4.5, and RCP8.5; exposure to varying hydrometeorological conditions as measured by the Palmer drought severity index	Association between Palmer drough severity index and dengue incidence, 2013-2019	The projected annual excess risk of dengue to 2100 was calculated in relation to the Palmer drough severity index across mainland China. Increased risk of dengue was projected in dry and wet conditions within a 3-month lag, as was an expansion of locations in China with potential dengue risk in the future. There were substantial associations between hydrometeorological changes and risk of dengue …	National (a whole country)	Western Pacific	China
52594	Projecting malaria hazard from climate change in eastern Africa using large ensembles to estimate uncertainty	malaria	Leedale, 2016	Modelling	compartmental epidemiological model (e.g. SEIR); spatial analysis (e.g. GIS); Malaria models: Liverpool Malaria Model (LMM), Vector-borne Disease Community Model of International Centre for Theoretical Physics Trieste (VECTRI)	No	No	prospective	10+ years	People in East Africa	Future climate for 2020s, 2050s and 2080s as forecast in: (i) an ensemble of eight CMIP5 GCMs dynamically downscaled by a regional climate model (SMHI-RCA4) at 50 km resolution over Africa within the African branch of the Coordinated Regional Downscaling Experiment (CORDEX), under RCP4.5; (ii) an ensemble of 10 CMIP5 GCMs statistically downscaled by the self-organizing map-based down-scaling meth…	Ensemble mean of bias-corrected historical experiments, 1980-2005	The two malaria models (LMM and VECTRI) produce distinct transmission maps for the historical climate, but project similar effects and spatial distributions under future climate change, with malaria transmission predicted to move to higher altitudes. Intensity of transmission is predicted to fall in lowland areas where transmission is currently marginal, such as South Sudan, due to projected high…	Regional	African	Djibouti, Ethiopia, Kenya, Somalia, South Sudan, Uganda, United Republic of Tanzania
51958	Projecting potential spatial and temporal changes in the distribution of Plasmodium vivax and Plasmodium falciparum malaria in China with climate change	malaria	Hundessa, 2018	Modelling	spatial analysis (e.g. GIS); Other: Generalized additive model with a spatial component	Yes	No	prospective	10+ years	People in China, 2015-2100	Future climate to 2100, as projected in NWAI-WG under scenarios RCP4.5 and RCP8.5, assuming a 10% increase in population size	Malaria and climate data from 2005-2014 used for baseline (climate data 1961-2000 used for GCM calibration with observed distribution)	P. vivax malaria cases are predicted to increase under RCP4.5 by an average of 5.5%, 18.7%, and 49.8%, in the 2030s, 2050s, and 2080s, and P. falciparum malaria by 8.4%, 22.0%, and 47.1%, respectively. Under RCP8.5 P. vivax is predicted to increase by an average of 9.8%, 19.5%, and 34.3% in the 2030s, 2050s, and 2080s. P. falciparum malaria is predicted to increase by an average of 6.9%, 26.2%, a…	National (a whole country)	Western Pacific	China
28163	Projecting the future incidence and burden of dengue in Southeast Asia	dengue and chikungunya	Colón-González, 2023	Modelling	Generalised Additive Mixed Model	Yes	No	retrospective and prospective	10+ years	People in eight countries	Future climate for 2020-2099 as predicted in five GCMs under SSP1-2.6, SSP3-7.0, SSP5-8.5; projected population data; future GDP estimates; air passenger and human mobility data	Analogous baseline data for 2000- 2017	Projected future changes in population, GDP and climate are likely to play the largest role in future dengue burden. If climate stayed within historical ranges but all other factors changed as projected, approximately 45 000 fewer cases per year would occur by 2080 compared with the scenario in which all variables change as projected. Population growth is predicted to ensure that even if dengue i…	Regional	South-East Asia, Western Pacific	Cambodia, Indonesia, Lao People’s Democratic Republic, Malaysia, Philippines, Singapore, Thailand, Viet Nam
17701	Projecting the impact of climate change on dengue transmission in Dhaka, Bangladesh	dengue and chikungunya	Banu, 2014	Modelling	Other: Poisson time series model combined with distributed lag model (DLM)	No	No	retrospective	10+ years	People in Dhaka, Bangladesh	Temperature increases in 2080-2099 of 1 °C, 2 °C or 3.3 °C	Temperatures 2000-2010; adjustments made for population growth (at the current rate of 1.3%)	There were an estimated 377 dengue cases attributable to temperature variation in 2010. A 1 °C temperature increase in 2100 is predicted to cause an increase of 583 dengue cases. A 2 °C increase is predicted to cause an increase of 2782 dengue cases. A 3.3 °C increase is predicted to cause an increase of 16 030 cases.	Subnational	South-East Asia	Bangladesh
74394	Projecting the proliferation risk of Oncomelania hupensis in China driven by SSPs: A multi-scenario comparison and integrated modeling study	schistosomiasis	Gong, 2022	Field study; Modelling	two ensemble models using committee averaging from a set of correlative models using 10 algorithms: surface range envelope, generalized linear model, generalized additive model, multivariate adaptive regression spline, generalized boosted model, classification tree analysis, flexible discriminant analysis, maximum entropy (MaxEnt), artificial neural network, and random forest	Yes	No	prospective	10+ years	Oncomelania hupensis in China	Future climate and socioeconomic conditions in 2021-2040, 2041-2060, and 2061-2080 as projected in WorldClim under CMIP6 scenarios SSP126, SSP245, SSP370, and SSP585	Contemporary climate and socioeconomic conditions, 2005-2019; annual snail surveys, 2005-2019	O. hupensis is likely to increase its range in the north of the middle and lower reaches of the Yangtze River while disappearing from a small part of its southern range. It is predicted to spread slightly to the southeast in Sichuan and Yunnan under four SSPs. From 2020-2040, fossil fuel-driven development (SSP585) is predicted to be conducive to further spread of O. hupensis. Continuous prolifer…	National (a whole country)	Western Pacific	China
19041	Projecting the risk of mosquito-borne diseases in a warmer and more populated world: a multi-model, multi-scenario intercomparison modelling study	dengue and chikungunya; malaria	Colón-González, 2021	Modelling	Other: 3 different dengue models - threshold based model (Lancet Countdown malaria indicator, LCMI), simplified Liverpool Malaria Model (LMM_R0), VECTRI model (temperature and precipitation dependent vector and plasmodium development)	Yes	No	prospective	10+ years	People worldwide, across different altitudes and population densities	Climate and population in 2006-2099, as projected in four GCMs (HadGem2-ES, IPSLCM5A-LR, MIROC-ESM-CHEM, and GFDL-ESM2M) under combinations of 4 RCPs (RCP2.6, RCP4.5, RCP6.0, RCP8.5) and 3 shared socioeconomic pathways (SSP1, SSP2, SSP5)	Baseline for 1970-1999, based on historical climate and population data, 1951-2005	Malaria suitability was projected to increase by 1.6 additional months in tropical highlands of the African region, the Eastern Mediterranean region, and the region of the Americas. Dengue suitability was projected to increase in the lowlands of the Western Pacific region and the Eastern Mediterranean region by 4.0 additional months. Increases in the climatic suitability of both diseases were exp…	Global (all countries)		Afghanistan, Albania, Algeria, Andorra, Angola, Antigua and Barbuda, Argentina, Armenia, Australia, Austria, Azerbaijan, Bahamas (the), Bahrain, Bangladesh, Barbados, Belarus, Belgium, Belize, Benin, Bhutan, Bolivia (Plurinational State of), Bosnia and Herzegovina, Botswana, Brazil, Brunei Darussalam, Bulgaria, Burkina Faso, Burundi, Cabo Verde, Cambodia, Cameroon, Canada, Central African Republi…
27955	Projection of climatic suitability for Aedes albopictus Skuse (Culicidae) in Europe under climate change conditions	dengue and chikungunya	Fischer, 2011	Modelling	maximum entropy model (MaxEnt); Other: a global-driven expert knowledge based model and a global-driven statistic based model	Yes	No	prospective	10+ years	Aedes albopictus in Western Europe	Future climate for 2011–2040, 2041–2070, and 2071–2100 using the regional climate model COSMO-CLM under scenarios A1B and B1	Contemporary climate from WorldClim; occurrence data on Ae. albopictus from a previously published review and a literature search	Climatically suitable areas for Ae. albopictus were projected to increase in western and central Europe from 2011–2040, then later in eastern Europe. France was predicted to become the country with highest climatic suitability, regardless of the applied model or scenario. By 2100, some western parts of the Mediterranean, including Spain, were predicted to become climatically less suitable or unsu…	Regional (multiple countries, but not all)	European	Albania, Andorra, Armenia, Austria, Belarus, Belgium, Bosnia and Herzegovina, Bulgaria, Croatia, Cyprus, Czech Republic, Denmark, Estonia, Finland, France, Germany, Greece, Hungary, Ireland, Italy, Latvia, Lithuania, Luxembourg, Malta, Monaco, Montenegro, Netherlands, North Macedonia, Norway, Poland, Portugal, Republic of Moldova, Romania, Russian Federation, San Marino, Serbia, Slovakia, Sloveni…
23126	Projections of increased and decreased dengue incidence under climate change	dengue and chikungunya	Williams, 2016	Modelling	Other: mechanistic dengue model (DENSiM)	Yes	No	prospective	10+ years	People in 4 urban centres in Queensland, Australia: Brisbane, Cairns, Rockhampton, Townsville	Future climate in 2041-2064, as projected in the ECHAM5 GCM, under scenarios A2 and B1	Climate 1990-2011, from the Australian Bureau of Meteorology; parameterisation of model for Australia, involving training and validation of both entomological and human population parameters (age-specific birth and death rates, population densities)	Epidemic potential was projected to increase for Townsville and Rockhampton under the B1 scenario. A decrease in epidemic potential was projected for all modelled cities under the A2 scenario. Dengue epidemic potential had the potential to decrease with future climate change due to mosquito breeding sites becoming drier and mosquito survivorship declining. These results contradict previous studie…	Subnational	Western Pacific	Australia
50421	Public health priorities for Sino-Africa cooperation in Eastern Africa in context of flooding and malaria burden in Children: a tridecadal retrospective analysis	malaria	Balikuddembe, 2023	Cohort study	Spearman rank-order correlation	No	No	retrospective	10+ years	People aged < 5 years in Ethiopia, Kenya, Somalia, Sudan and United Republic of Tanzania, 1990-2019	Floods in the emergency events database (EM-DAT) maintained by the Centre for Research on the Epidemiology of Disasters, Université Catholique de Louvain, Brussels, Belgium	Malaria incidence as recorded in the Global Burden of Disease study, Institute for Health Metrics and Evaluation, University of Washington, United States of America	Malaria incidence in children showed a weak but moderately significant, negative correlation with flood occurrences. This correlation was only observed in Kenya and Somalia. In the remaining three countries, there was an insignificant link between flooding and the incidence of malaria in children between 1990 and 2019.	Regional	African	Ethiopia, Kenya, Somalia, Sudan, United Republic of Tanzania
20027	Quantifying the future risk of dengue under climate change in Japan	dengue and chikungunya	Hayashi, 2022	Modelling	spatial analysis (e.g. GIS); Other: temperature-dependent effective reproduction number for dengue	Yes	No	prospective	10+ years	People in Japan	Future climate to the year 2100, as projected in the Model for Interdisciplinary Research on Climate v6 (MIROC6) under scenarios RCP2.6, RCP4.5, and RCP8.5.	Historical and current climates, 1990-2022; in 2014, Tokyo, Japan, experienced its first dengue outbreak since 1945	Under the RCP8.5 scenario in 2100, dengue risk could be present in Tokyo from May to November; southernmost Okinawa Prefecture (the warmest region of Japan) is predicted to have year-round transmission; and epidemic risk would extend to the northernmost part of Hokkaido Prefecture.	National (a whole country)	Western Pacific	Japan
53717	Raised temperatures over the Kericho tea estates: Revisiting the climate in the East African highlands malaria debate	malaria	Omumbo, 2011	Time series	.	No	No	retrospective	10+ years	People in the highlands of Kenya	Daily maximum, minimum and mean temperature observations from Kericho meteorological station, 1979-2009, compared with spatially interpolated temperature datasets developed for regional or global applications	Previously published analyses of trends in temperature in the highlands, particularly contemporaneous monthly averaged meteorological data, which presented no evidence for any significant changes in climate during the period of study	An upward trend of 0.2 °C/decade was observed in all three temperature variables (P < 0.01). Mean temperature variations in Kericho were associated with large-scale climate variations including tropical sea surface temperature (r = 0.50; p < 0.01). Local rainfall was found to have an inverse association with minimum and maximum temperature. Three versions of a spatially interpolated temperature d…	Subnational	African	Kenya
22865	Rapid adaptive evolution of photoperiodic response during invasion and range expansion across a climatic gradient	dengue and chikungunya	Urbanski, 2012	Field study; Laboratory research		No	No	retrospective	< 12 months (includes cross-sectional studies)	23 Aedes albopictus populations collected between 2005 and 2008 as eggs, larvae or pupae from locations across latitudinal gradients in the United States of America (26-41 °N, invasive mosquitoes) and Japan (26-39 °N, native mosquitoes) and then established and maintained in the laboratory at 21 ± 1 °C and 80% relative humidity for 3-14 generations	Climatic variation across a latitudinal gradient in the United States of America (USA) and Japan in 2008 based on weather station data closest to the collection site	Historical data on latitudinal variation in photoperiodic response among populations of Aedes albopictus in both countries in 1988	There was rapid adaptive evolution of the photoperiodic response during invasion and range expansion across latitudes from 1988 to 2008 in the USA. During this 20-year period, the slope of critical photoperiod versus latitude in the invasive range (USA) converged on that of the ancestral (Japan) mosquito. In contrast, size-based traits reflecting climatic adaptation in a wide range of other insec…	Subnational	Americas, Western Pacific	Japan, United States of America
18796	Rapid range shifts in African Anopheles mosquitoes over the last century	malaria	Carlson, 2023	Modelling	Simple regression, spatial analysis	No	No	retrospective	10+ years	Twenty-two Anopheles spp. in Africa, 1898-2016	Climate 1898-2016	Historical Anopheles spp. range, based on entomological survey data from peer-reviewed publications, technical reports, theses and archival records; elevation data from the GTOPO30 global digital elevation model on a 30 arc-second resolution grid, from Data Basin (www.databasin.org)	Anopheles spp. gained an average of 6.5 m of elevation per year, and the southern limits of their ranges moved polewards 4.7 km per year. These shifts are consistent with the local velocity of recent climate change.	Regional (multiple countries, but not all)	African, Eastern Mediterranean	Algeria, Angola, Benin, Botswana, Burkina Faso, Burundi, Cabo Verde, Cameroon, Central African Republic, Chad, Comoros (the), Congo, Côte d'Ivoire, Democratic Republic of the Congo, Djibouti, Egypt, Equatorial Guinea, Eritrea, Eswatini, Ethiopia, Gabon, Ghana, Guinea, Guinea-Bissau, Kenya, Lesotho, Liberia, Libya, Madagascar, Malawi, Mali, Mauritania, Mauritius, Morocco, Mozambique, Namibia, Nige…
17758	Recent and projected future climatic suitability of North America for the Asian tiger mosquito Aedes albopictus	dengue and chikungunya	Ogden, 2014	Spatial analysis based on climatic suitability indicators	spatial analysis (e.g. GIS)	Yes	No	prospective	10+ years	Aedes albopictus in Canada and United States of America	Future climate for the 2020s (2011-2040) and 2050s (2041-2070), based on projections using regional climate models under RCP4.5 and RCP8.5	Climate for 1981-2010 derived from station-based gridded daily observations in two independent high-resolution databases: CONUSL2013 for the USA and ANUSPLIN for Canada; recent geographical range of Ae. albopictus evaluated using surveillance data of vector occurrence 1985-2010	Predictions were made based on three indicators of vector survival: overwintering conditions (OW); OW combined with air temperature (OWAT); and a linear index of precipitation and air temperature suitability in a sigmoidal function (SIG). Future northward range expansion of 600-1000 km (extending into Canada by the 2020s under RCP4.5, and more extensively into Canada by the 2050s under either sce…	Regional	Americas	Canada, United States of America
18315	Recent weather extremes and impacts on agricultural production and vector-borne disease outbreak patterns	dengue and chikungunya	Anyamba, 2014	Ecological case study		No	No	retrospective	2-5 years	People in the continental United States of America, Russian Federation, East Africa, Southern Africa and Australia affected by drought and above-normal temperatures, or excessive rainfall and below normal temperatures, 2010-2012	Drought and above-normal temperatures, or excessive rainfall and below normal temperatures, as identified by Moderate Resolution Imaging Spectroradiometer satellite data	Normal weather 2000-2012	Persistent above-normal temperatures were associated with the first known large-scale outbreak of dengue in East Africa. Severe drought coupled with higher temperatures increased the abundance of container-breeding vector mosquitoes in urban settings, leading to the outbreak. Outbreaks were centred in Mogadishu, Somalia and in Mandera, Kenya.	Global		Afghanistan, Albania, Algeria, Andorra, Angola, Antigua and Barbuda, Argentina, Armenia, Australia, Austria, Azerbaijan, Bahamas (the), Bahrain, Bangladesh, Barbados, Belarus, Belgium, Belize, Benin, Bhutan, Bolivia (Plurinational State of), Bosnia and Herzegovina, Botswana, Brazil, Brunei Darussalam, Bulgaria, Burkina Faso, Burundi, Cabo Verde, Cambodia, Cameroon, Canada, Central African Republi…
23333	Recurrence and Driving Factors of Visceral Leishmaniasis in Central China	leishmaniasis	Zhao, 2021	Modelling	spatial analysis (e.g. GIS); Other: Spatiotemporal modelling using a generalized additive model	No	No	retrospective	10+ years	People in Shanxi, Shaanxi, Henan and Hebei provinces, central China, 2006-2019	Changes in environmental (elevation, change of forest, change of grassland,) meteorological (mean temperature, relative humidity, precipitation) and socioeconomic (population density, GDP) factors	Baseline (year 2006) prevalence of visceral leishmaniasis (VL) matched with spatial covariates at the county level	There was a progressive increase in the number of cases recorded per year, from 3 in 2006 to 101 in 2019. Most cases occurred in Shaanxi and Shanxi. All measured independent variables except precipitation were significantly associated with VL at p < 0.01. VL cases were positively associated with change of forest, change of grassland and mean temperature. There a was a complex non-linear but negat…	Subnational	Western Pacific	China
20748	Reduced mosquito survival in metal-roof houses may contribute to a decline in malaria transmission in sub-Saharan Africa	malaria	Lindsay, 2019	Field study; Laboratory research; Modelling	Linear regression	No	No	N/A (cross-sectional studies)	< 12 months (includes cross-sectional studies)	Anopheles gambiae s.l. mosquitoes and people in Gambia	Alterations in temperature and humidity levels produced by differences in roof structure of human dwellings; village-level proportion of metal roofs	Reference temperature and humidity levels	The mean indoor temperature of metal-roofed houses was 1 °C higher than that in thatched-roof houses. The mortality over 24 h of blood-fed mosquitoes was 38% greater in metal-roofed houses than in thatched-roof houses. In the laboratory, mosquito mortality rates increased by 16% with a rise in temperature of 1 °C. A relative humidity of 40% also resulted in higher mortality compared with higher h…	National	African	Gambia
18190	Reduction of Reproductive Capacity in Aedes albopictus (Diptera: Culicidae) in Hot, Dry Summer	dengue and chikungunya	Alam, 2019	Laboratory research	.	No	No	prospective	< 12 months (includes cross-sectional studies)	Wild Aedes albopictus collected from three urban locations in July and August 2018	Caught during an unusually dry and hot summer (mean monthly temperature in July was 3 °C above average), then kept in an incubator at 25+/-1°C and blood-fed	Historical controls	Reduced egg production; eggs that were laid in the first two gonotrophic cycles were without cytoplasm or yolk	Subnational	Western Pacific	Japan
53485	Regime shifts and heterogeneous trends in malaria time series from Western Kenya Highlands	malaria	Chaves, 2012	Modelling	non-stationary time series analysis	No	No	retrospective	10+ years	People in the catchment populations of hospitals in Maseno, Kendu Bay, Kisii, Kapsabet, and Kericho, Lake Victoria basin, Kenya	Time, with accompanying data on changes in rainfall	Baseline, and comparisons between the 5 individual sites	Monthly counts of inpatient admissions with presumed or confirmed malaria. Regime shifts, when present, were asynchronous along the altitude range but synchronous at high altitude. Trends in the time series also changed with altitude. Below 1500 m, malaria incidence began to decrease in the late 1980s. Above 1600 m, the variability and mean malaria transmission either kept constant or increased d…	Subnational	African	Kenya
32872	Relation between dengue and climate trends in the Northwest of Mexico	dengue and chikungunya	Diaz-Castro, 2017	Ecological study; modelling	Time series analysis	No	No	retrospective	10+ years	People in Baja California Sur state, Mexico, 1990-2013	Climate 1990-2013 from the Mexican National Meteorological Service	Baseline climate in 1990	Annual dengue incidence showed outbreaks in 1991, 1997, 2003, 2006, 2010, 2012 and 2013. Annual temperature variation showed a significant increase in minimum temperatures starting in 2006.	Subnational	Americas	Mexico
28460	Relationship between Climate Variables and Dengue Incidence in Argentina	dengue and chikungunya	Lopez, 2023	ecological study with time series data		No	No	retrospective	10+ years	People in Argentina, 1998-2020	Climate trends and anomalies (defined as the difference between temperature and precipitation and the mean values of those variables in 1976-1997)	Climate in 1976-1997	Temperature increases that have occurred in Argentina over the past few decades are associated with higher incidence and expansion of dengue. Dengue epidemics have tended to occur in years with mean (16 of 23 y), minimum (18 of 23 y) and maximum (15 of 23 y) temperature anomalies. In the period with dengue transmission, only positive temperature anomalies were observed in Argentina. Dengue outbre…	National	Americas	Argentina
50712	Relationships between transmission of malaria in Africa and climate factors	malaria	Mafwele, 2022	Modelling	Other: network analysis; correlation	No	No	retrospective	10+ years	People in 43 countries in Africa, 1901-2015	Temperature, rainfall from the Climate Change Knowledge Portal, World Bank Group	Malaria incidence data from Harvard Dataverse and WHO	Malaria incidence demonstrated a positive correlation with temperature and rainfall, except during 1981-2015, when malaria incidence showed a negative correlation with rainfall.	Regional	African, Eastern Mediterranean	Algeria, Angola, Benin, Botswana, Burkina Faso, Burundi, Cabo Verde, Cameroon, Central African Republic, Chad, Comoros (the), Congo, Côte d'Ivoire, Democratic Republic of the Congo, Djibouti, Egypt, Equatorial Guinea, Eritrea, Eswatini, Ethiopia, Gabon, Ghana, Guinea, Guinea-Bissau, Kenya, Lesotho, Liberia, Libya, Madagascar, Malawi, Mali, Mauritania, Mauritius, Morocco, Mozambique, Namibia, Nige…
53206	Relative importance of climatic, geographic and socio-economic determinants of malaria in Malawi	malaria	Lowe, 2013	Modelling	spatial analysis; Bayesian hierarchical modelling framework; statistical modelling: fixed effects and mixed effects models	No	Yes	retrospective	5-10 years	People in Malawi, 2004-2011, age stratified (children aged under 5 years and adults)	Average precipitation and average temperature in months prior to malaria season, along with various socioeconomic and geographical factors. It examines potential drivers such as altitude, longitude, latitude, ecological zone, region, proportion of households with one room for sleeping, insecticide-treated net (ITN) distribution rate and number of health facilities per 1000 inhabitants	Baseline climatic conditions without the specified average precipitation and temperature changes at district level	Precipitation and temperature were significantly associated with spatial and temporal variations of malaria incidence in Malawi. (Average temperature was positively associated with malaria relative risk. There was a statistically significant quadratic relationship between average precipitation and malaria risk. The risk was influenced by the average precipitation during the preceding 3 months, wi…	National	African	Malawi
21641	Relevant microclimate for determining the development rate of malaria mosquitoes and possible implications of climate change	malaria	Paaijmans, 2010	Field study; Modelling	stage-structured model	No	No	prospective	< 12 months	Anopheles gambiae mosquitoes in lowland and highland areas of western Kenya (Lyanaginga, Fort Ternan, Kericho), 2006	Changes in mean air temperature, considering historical, contemporary and future climate conditions	Baseline air temperatures at the study sites, with historical increases (since the 1970s) of 1 °C and projected future increases (by 2100) of 3.2 °C	Water temperatures in mosquito breeding sites were 4-6 °C higher (depending on pool size and location) than adjacent air temperatures: larval development rates are higher than predicted based on air temperature. Predicted future increases in mean air temperature of 3.2 °C could lead to substantial increases in mosquito population growth rates.	Subnational	African	Kenya
24362	Revisiting the Impact of Temperature on Survival of Anopheles stephensi and Aedes aegypti and Implications on Extrinsic Incubation Period	dengue and chikungunya; malaria	Singh, 2022	Laboratory research		No	No	prospective	1-2 years	Anopheles stephensi, Aedes aegypti	Temperatures of 32, 36, 38, 40, 42°C with relative humidity 70±5%	Temperature of 26±1°C with relative humidity 70±5%	Adult survival of both vectors significantly decreased at increasing temperature. Median survival was higher in Ae. aegypti than An. stephensi.	Subnational	South-East Asia	India
20692	Risk Assessment of Anopheles philippinensis and Anopheles nivipes (Diptera: Culicidae) Invading China under Climate Change	malaria	Li, 2021	Modelling	maximum entropy model (MaxEnt); spatial analysis (e.g. GIS)	Yes	No	prospective	10+ years	Anopheles philippinensis and An. nivipes	Future climate in 2021-2040, 2041-2060, 2061-2080, 2081-2100, as projected in the BCC-CSM2-MR GCM under scenarios SSP1-2.6, SSP2-4.5, SSP3-7.0 and SSP5-8.5	Contemporary climate (1970-2000) and occurrence data for An. philippinensis and An. nivipes	Models predict that An. philippinensis would find suitable future habitat along the southwest border of Tibet, in southern Yunnan, southern Guangxi, southern Guangdong, Hainan, Chongqing, Guizhou and central and southern Taiwan; and that An. nivipes would find suitable future habitat along the southwest border of Tibet, in southwestern and southeastern Yunnan, southern Guangxi and Guangdong, Hain…	National (a whole country)	Western Pacific	China
22380	Risk analysis and prediction of visceral leishmaniasis dispersion in São Paulo State, Brazil	leishmaniasis	Sevá, 2017	Modelling	spatial analysis (e.g. GIS)	No	No	retrospective	10+ years	Lutzomyia longipalpis, people and dogs, São Paulo State, Brazil, 1999-2013	Temperature, rainfall, altitude, GDP	Presence or absence of Lu. longipalpis, autochthonous human cases of visceral leishmaniasis, and seropositive dogs, 1999-2013, at municipality level; distance between each municipality’s centroid and (1) the Marechal Rondon Highway and (2) the Bolivia-Brazil gas pipeline	Statistically significant covariates for vector dispersion included the invasion pressure index (which took into account vector presence in nearby municipalities during the previous time step), proximity to the gas pipeline, and temperature. Covariates that were significantly associated with the dispersion of infected dogs were proximity to the highway, temperature, and presence of the competent …	Subnational	Americas	Brazil
27917	Risk assessment of dengue virus amplification in Europe based on spatio-temporal high resolution climate change projections	dengue and chikungunya	Thomas, 2011	Laboratory research; Modelling	spatial analysis	Yes	No	prospective	10+ years	Aedes aegypti and Aedes albopictus in Europe in the 21st century	Future climate for 2011-2100 in the RCM COSMO-CLM (CCLM, driven by ECHAM5), under scenarios A1B and B1	Temperature required for extrinsic incubation of dengue virus in Aedes spp.	Under either scenario, the greatest increase in temperature is predicted to occur after 2050. Larger parts of the Mediterranean, especially southern Spain and Portugal, will be at risk of dengue. Some parts of Central Europe, such as Southwest Germany, could support dengue transmission. Ae. albopictus is likely to be a greater threat than Ae. aegypti.	Regional	European
19287	Risk factors for the presence of chikungunya and dengue vectors (Aedes aegypti and Aedes albopictus), their altitudinal distribution and climatic determinants of their abundance in central Nepal	dengue and chikungunya	Dhimal, 2015	Field study; Modelling; Ecological case report	generalized linear models using a negative binomial distribution	No	No	prospective	< 12 months (includes cross-sectional studies)	Wild Aedes aegypti and Ae. albopictus (immature stages) collected from six different administrative districts along an altitudinal transect in the Central Development Region of Nepal, from 80 m above sea level to 2100 m above sea level	Cross-sectional survey from September 2011 to February 2012; daily rainfall, temperature and relative humidity recorded at meteorological stations 1-7 km from the survey areas	Historical records	For Ae. aegypti, each degree rise in mean temperature increased abundance (Î² = 1.23; 95% CI = 1.18-1.29); increased rainfall reduced abundance (Î² = 0.99; 95%CI = 0.99-0.99); and increased relative humidity reduced abundance (Î² = 0.91; 95% CI = 0.85-0.98). For Ae. albopictus, an increase in mean temperature increase abundance (Î² = 1.12; 95% CI = 1.06-1.20); total rainfall reduced abundance (Î²…	Subnational	South-East Asia	Nepal
23356	Schistosoma japonicum transmission risk maps at present and under climate change in mainland China	schistosomiasis	Zhu, 2017	Modelling	maximum entropy model (MaxEnt); Other: fine-tuned MaxEnt and ensemble models	No	No	prospective	10+ years	Four subspecies of Oncomelania hupensis (O. h. hupensis, O. h. robertsoni, O. h. guangxiensis, O. h. tangi) in mainland China	Future climate in 2050–2060 and 2080–2090, generated using a PCA (median) consensus protocol using 13 GCMs, under scenario RCP4.5	Contemporary climate; occurrence data for O. hupensis subspecies from a previously published national schistosomiasis surveillance programme undertaken across 12 provinces of China in the 1950s and 1980s	Increased suitability and range expansion in O. h. hupensis was projected for the future; an eastward and northward shift in O. h. robertsioni and O. h. guangxiensis, respectively; and relative distributional stability in O. h. gangi. The southern parts of the Central Route of the South-to-North Water Diversion project were projected to become suitable areas for O. h. hupensis in 2050–2060; its s…	National	Western Pacific	China
55733	Seasonal and spatial variations of malaria transmissions in northwest Ethiopia: Evaluating climate and environmental effects using generalized additive model	malaria	Nigussie, 2023	Modelling	spatial analysis (e.g. GIS); Other: generalized additive model	No	No	retrospective	5-10 years	People in Amhara region, Ethiopia, 2012-2020	Differences in temperature, altitude, soil moisture and rainfall	References conditions (e.g. mean maximum daily temperature of 20 °C), comparisons across different altitudes and over time	Malaria incidence decreased from 2012 to 2018, then increased in 2019. Malaria transmission was higher in areas with specific environmental conditions, such as higher soil moisture (15-33%) and land surface temperatures (20-22 °C). Monthly total rainfall >250 mm was associated with greater malaria incidence. A normalized difference vegetation index <0.2 or >0.8, and higher relative humidity, were…	Subnational	African	Ethiopia
19315	Seasonal dynamics of phlebotomine sand flies and autochthonous transmission of Leishmania infantum in high-altitude ecosystems in southern Spain	leishmaniasis	Díaz-Sáez, 2021	Field study	linear regression and logistic regression	No	No	retrospective	5-10 years	Sandflies at five sites of varying altitudes (1335-2130 m above sea level, asl) in the Sierra Nevada mountain range, southern Spain; dogs from two of the five sites	Sandfly collections above 1300 m asl using CDC light traps from May to November each year, 2008-2013; PCR of female sandflies for Leishmania infantum DNA; testing of venous blood and popliteal lymph node aspirates of domestic dogs for canine leishmaniasis by PCR and indirect fluorescence antibody tests	Altitude	Stable sandfly populations were found at higher altitudes, and hence lower temperatures, than previously observed, confirmed by infections in dogs up to 1813 m asl. The two local vectors of L. infantum, Phlebotomus perniciosus and P. ariasi were found at 5/5 and 3/5 sites respectively.	Subnational	European	Spain
18917	Seasonal variations and other changes in the geographical distributions of different cytospecies of the Simulium damnosum complex (Diptera: Simuliidae) in Togo and Benin	onchocerciasis	Cheke, 2023	Ecological case report	spatial analysis (e.g. GIS)	No	No	retrospective	10+ years	Simulium damnosum s.l. in Benin and Togo, 1975-2018	Environmental changes including deforestation, dam construction, larviciding, climate change	Historic vector distribution; published and unpublished data on cytospecies identifications	The Djodji form of S. sanctipauli was made extinct by larviciding as part of the Onchocerciasis Control Programme. Construction of dams and other changes, including climate change, are associated with subsequent decreases in the populations of S. damnosum s.l. in these countries. Onchocerciasis transmission in Benin and Togo is likely to be much less intense than in 1975.	Regional	African	Togo, Benin
27529	Seasonality and geographical occurrence of West Nile fever and distribution of Asian tiger mosquito	dengue and chikungunya	Trájer, 2014	Modelling	Other: climate envelope modeling	No	No	prospective	10+ years	Aedes albopictus in Europe	Future climate in 2011–2040, 2041–2070, as projected in REMO using the ECHAM5 GCM under SRES A1B	Baseline climate, 1961–1990; Ae. albopictus distribution data from the European Centre for Disease Prevention and Control in September 2012; hydrological data of the river Tisza, 2007–2012	In the near future, expansion of Ae. albopictus is predicted in France, Spain, Croatia, Serbia, and Hungary. By 2041–2070, significant expansion is projected in northern parts of France. The predicted future warmer and dryer summers of the Carpathian Basin are likely to further extend the northern distribution of Ae. albopictus.	Regional (multiple countries, but not all)	African; Eastern Mediterranean, European	Albania, Algeria, Andorra, Austria, Belarus, Belgium, Bosnia and Herzegovina, Bulgaria, Croatia, Cyprus, Czech Republic, Denmark, Estonia, Finland, France, Germany, Greece, Hungary, Ireland, Israel, Italy, Latvia, Lithuania, Luxembourg, Malta, Monaco, Montenegro, Morocco, Netherlands, North Macedonia, Norway, Poland, Portugal, Republic of Moldova, Romania, Russian Federation, San Marino, Serbia, …
52410	Severe Flooding and Malaria Transmission in the Western Ugandan Highlands: Implications for Disease Control in an Era of Global Climate Change	malaria	Boyce, 2016	Field study; Other: quasi-experimental (before and after) design	.	No	No	N/A (cross-sectional studies)	< 12 months (includes cross-sectional studies)	People in 33 villages in and adjacent to Bugoye subcounty, Uganda	Severe flooding, May 2013	The 12-month pre-flood period, May 2012 to April 2013	In the 12-month post-flood period from June 2013 to May 2014, the Plasmodium falciparum test positivity rate (by rapid diagnostic test and/or microscopy) was 14% higher for individuals from the 33 villages than in the 12-month pre-flood period (adjusted relative risk 1.47, 95%CI 1.36-1.59). The incidence of severe malaria requiring hospitalization increased by >50%.	Subnational	African	Uganda
22185	Shifting transmission risk for malaria in Africa with climate change: a framework for planning and intervention	malaria	Ryan, 2020	Modelling	spatial analysis (e.g. GIS); Other: temperature-dependent model of malaria transmission	Yes	No	prospective	10+ years	People in sub-Saharan Africa	Future climate in the 2030s, 2050s and 2080s, as predicted in six CMIP5 GCMs under scenarios RCP4.5 and RCP8.5; and future populations under various scenarios from the Gridded Population of the World, Version 4 (GPWv4). Aridity masking was used to determine locations likely to be too dry for mosquito breeding (current data used because of a lack of future NDVI projections)	Contemporary climate, represented by monthly mean temperature data from WorldClim	By 2080, under the RCP8.5 scenario, an additional 75.9 million people could be at risk of malaria in Eastern and Southern Africa. An increase of 51.3 million people at risk is estimated for Western Africa by 2050. The estimated temperature range that permits transmission is 22.9-27.8 °C. Areas in which temperatures exceed this range, such as coastal Western Africa and the Horn of Africa, will lik…	Regional	African	Algeria, Angola, Benin, Botswana, Burkina Faso, Burundi, Cabo Verde, Cameroon, Central African Republic, Chad, Comoros (the), Congo, Côte d'Ivoire, Democratic Republic of the Congo, Djibouti, Egypt, Equatorial Guinea, Eritrea, Eswatini, Ethiopia, Gabon, Ghana, Guinea, Guinea-Bissau, Kenya, Lesotho, Liberia, Libya, Madagascar, Malawi, Mali, Mauritania, Mauritius, Morocco, Mozambique, Namibia, Nige…
21233	Shifts in the ecological niche of Lutzomyia peruensis under climate change scenarios in Peru	leishmaniasis	Moo-Llanes, 2017	Modelling	maximum entropy model (MaxEnt)	Yes	No	retrospective	10+ years	Lutzomyia peruensis in Peru	Future climate in 2041-2060, based on the Fifth Assessment Report (AR5) of the IPCC, under scenarios RCP2.6, RCP4.5, and RCP8.5	Contemporary climate conditions and species distribution	The model predicted a decrease in the distribution areas of Lutzomyia peruensis across Peru under climate change scenarios RCP2.6, RCP4.5 and RCP8.5. The centroid of the ecological niche for Lutzomyia peruensis is projected to shift in a northwest direction under all climate change scenario. The average altitude of the ecological niche of Lutzomyia peruensis is estimated to change to 3185 m a.s.l…	National (a whole country)	Americas	Peru
21812	Simulated climate change, but not predation risk, accelerates Aedes aegypti emergence in a microcosm experiment in western Amazonia	dengue and chikungunya	Piovezan-Borges, 2020	Laboratory research; Modelling		No	No	prospective	10+ years	Aedes agypti in western Amazonia, Brazil	(1) Light: increase of ~1.7 °C and ~218 ppmv CO2; (2) Intermediate: increase of ~2.4 °C and ~446 ppmv CO2; (3) Extreme: increase of ~4.5 °C and ~861 ppmv CO2; predation risk using Toxorhynchites haemorrhoidalis larvae	Control: real-time current conditions in Manaus, Amazonas, Brazil, comprising average temperature 25.76 ± 0.71 °C and CO2 concentration 477.26 ± 9.38 ppmv; no predation risk	Neither SCCS (simulated climate change scenarios) nor predation risk affected Aedes aegypti larval survivorship, but adult emergence pattern was affected by SCCS. Emergence pattern in the Intermediate SCCS was not significantly different from the Control conditions, but was significantly higher (right skewness) than the Light or Extreme SCCS. This indicates that most individuals emerged earlier i…	Subnational	Americas	Brazil
20342	Simulation of population dynamics of Bulinus globosus: Effects of environmental temperature on production of Schistosoma haematobium cercariae	schistosomiasis	Kalinda, 2018	Modelling	compartmental epidemiological model (e.g. SEIR); stage-structured model; Other: combined stage and compartmental model with a weekly time step, representing the life cycle of Bulinus globosus, snail population dynamics and the production of cercariae	No	No	N/A	N/A (some modelling studies)	Bulinus globosus and Schistosoma haematobium in the Ndumo area of uMkhanyakude district, KwaZulu-Natal Province, South Africa	Projected environmental temperature increases of 1°C and 2 °C	Current environmental temperatures	Under projected temperature increase, the model predicted persistence of B. glabrata habitats near Ourinhos and Assis, an expansion of scattered habitat locations, and a 50% probability that the species would spread to new suitable areas. The temperature range within which fecundity increased coincided with the temperature range (18–28˚C) found to be ideal for transmission of schistosomiasis. Thi…	Subnational	African	South Africa
50479	Simulation of the potential impact of climate change on malaria incidence using artificial neural networks (ANNs)	malaria	Asadgol, 2023	Modelling; Other: deep learning study	Other: artificial neural networks	Yes	No	prospective	10+ years	People in Khash city, Sistan and Baluchestan province, Islamic Republic of Iran	Future climate for 2021-2050 as projected in the HadGEM2-ES GCM under RCP2.6 and RCP8.5	Malaria incidence, 2003-2014, from records of Khashan University of Medical Sciences health centres; meteorological data, 2003-2014, from the Iran Meteorological Organization	Malaria incidence is projected to increase by 2050 under either scenario, with the number of patients expected being higher under RCP8.5 than under RCP2.6. The peak case load season is predicted to extend from August-September to June-September by 2050.	Subnational	Eastern Mediterranean	Iran (Islamic Republic of)
19065	Snakebite accidents in Rio Grande do Norte state, Brazil: Epidemiology, health management and influence of the environmental scenario	snakebite envenoming	Costa, 2019	Modelling	Other: negative binomial regression model	No	No	retrospective	5-10 years	People in Rio Grande do Norte State, Brazil, 2007-2016	Temperature increases		For every 1°C increase in temperature, snakebite incidence increased by 22%.	Subnational	Americas	Brazil
17762	Snakebites and climate change in California, 1997-2017	snakebite envenoming	Phillips, 2019	Cohort study	Time series decomposition; regression; autocorrelation	No	No	retrospective	10+ years	People in California, United States of America	County-level drought data obtained from the U.S. Drought Monitor, 2000-2017	Snakebites reported to the California Poison Control System, 1997-2017	The incidence of snakebite per million people declined during drought (mean in drought = 15.1, mean outside drought = 18.6).	Subnational	Americas	United States of America
18905	Snakebites are associated with poverty, weather fluctuations, and El Niño	snakebite envenoming	Chaves, 2015	Cohort study	spatial analysis (e.g. GIS)	No	No	retrospective	5-10 years	People in Costa Rica, 2005-2013	Lack of appropriate shelter in the face of extreme weather events	Average elevation; annual average precipitation; poverty	Snakebites are associated with changes in temperature and rainfall across time. Unusually high numbers of snakebites occur during the cold and hot phases of ENSO. Spatially, snakebites cluster in the most humid lowland areas of Costa Rica, where Bothrops asper are distributed, and are more frequent in the poorest areas of regions with similar weather patterns. This combination of patterns highlig…	National	Americas	Costa Rica
33681	Socio-economic and Climate Factors Associated with Dengue Fever Spatial Heterogeneity: A Worked Example in New Caledonia	dengue and chikungunya	Teurlai, 2015	Modelling	spatial analysis; PCA	Yes	No	prospective	10+ years	People in New Caledonia	Future climate for 2006-2099 as predicted in 10 coupled ocean-atmosphere GCMs from the 5th Phase of the Coupled Model Intercomparison Project Assessment Report 4, under RCP4.5 and RCP8.5	Observed climate for 1971-2005; age-standardized annual incidence of dengue with spatial location at commune level	There was no significant spatial autocorrelation of dengue incidence: once an epidemic occurs in New Caledonia, dengue cases are distributed heterogeneously. The best explicative model is one predicting annual incidence during epidemics in communes based on mean temperature and mean number of people per household. By 2099, if temperatures increase by 3 °C (as predicted under RCP8.5), dengue incid…	National	Western Pacific	France
50886	Solar geoengineering could redistribute malaria risk in developing countries	malaria	Carlson, 2022	Modelling	Temperature-dependent transmission model (vector and pathogen)	Yes	No	prospective	10+ years	Plasmodium falciparum and P. vivax in Africa, Asia and Latin America	Solar geoengineering (also ""solar radiation modification"", SRM) is a hypothetical intervention to offset climate change by reflecting more sunlight; stratospheric aerosol injection would involve the deliberate injection of small reflective aerosols into the stratosphere to (in theory) stabilize temperatures at 2020 levels	(1) Projections to 2070 without SRM deployment; (2) Present-day scenario	SRM might substantially reduce malaria transmission in the Indian subcontinent, the Sahel, and in high-elevation areas (the Andes, Ethiopian highlands, Rift Valley). SRM might also stabilize temperatures at colder levels in many endemic areas and so increase malaria transmission compared to a future without geoengineering; such that by 2050 under RCP4.5, the global population-at-risk would approa…	Global		Afghanistan, Albania, Algeria, Andorra, Angola, Antigua and Barbuda, Argentina, Armenia, Australia, Austria, Azerbaijan, Bahamas (the), Bahrain, Bangladesh, Barbados, Belarus, Belgium, Belize, Benin, Bhutan, Bolivia (Plurinational State of), Bosnia and Herzegovina, Botswana, Brazil, Brunei Darussalam, Bulgaria, Burkina Faso, Burundi, Cabo Verde, Cambodia, Cameroon, Canada, Central African Republi…
21608	Spatial Risk Distribution of Dengue Based on the Ecological Niche Model of Aedes aegypti (Diptera: Culicidae) in the Central Mexican Highlands	dengue and chikungunya	Ordoñez-Sierra, 2020	Modelling	maximum entropy model (MaxEnt)	No	No	retrospective	5-10 years	Aedes aegypti in the Central Mexican Highlands (State of Mexico, Morelos, and Mexico City)	Monthly average rainfall, minimum temperature, maximum temperature, using data from the meteorological stations of the National Meteorological Service, 1960-2010; relative humidity by interpolation; normalized difference vegetation index from NASA	Presence records for Ae. aegypti, based on entomological surveys undertaken by the Instituto de Salud del Estado de México, 2011-2012, and records from the Global Biodiversity Information Facility; confirmed cases of dengue, 2009-2015	Five variables were found to be determinants in the suitable habitat model of Ae. aegypti: mean temperature of the coldest month (26% contribution to model), precipitation of the wettest month (150-200 mm, 4%), precipitation seasonality, (20%) normalized difference vegetation index (48%), and relative humidity (1%). 97% of dengue cases (14,429 cases) were concentrated in the predicted distributio…	Subnational	Americas	Mexico
24631	Spatial and temporal variability of visceral leishmaniasis in Colombia, 2007 to 2018	leishmaniasis	Castillo-Castañeda, 2021	Ecological case report (first case in a new geography, range expansion)	spatial analysis (e.g. GIS); Other: multivariate linear regression	No	No	retrospective	10+ years	People in Colombia, 2007-2018	Reports on public health events 2007-2018 and event microdata for visceral leishmaniasis (VL) 2007-2017	Historical restriction of VL endemicity to the North and Central sones of the country	The incidence of VL in Colombia has expanded geographically towards the northeast, probably related to the distribution of Lutzomyia evansi and Lu. longipalpis creating new transmission foci.	National	Americas	Colombia
22216	Spatial changes in the distribution of malaria vectors during the past 5 decades in Iran	malaria	Salahi-Moghaddam, 2017	Modelling	spatial analysis (e.g. GIS)	No	No	retrospective	10+ years	Seven species of Anopheles malaria vectors (An. culicifacies s.l., An. fluviatilis s.l., An. stephensi, An. dthali, An. sacharovi, An. maculipennis.l., An.superpictus) in the Islamic Republic of Iran	Temperatures, average rainfall, relative humidity, climatologic zone, and elevation above sea level	Historical climate, 1961-1970	An. dthali distribution strongly correlated with temperature (P < 0.01), less strongly with rainfall (P-value = 0.06). Anopheles superpictus s.l. showed a distribution shift related to elevation, with a significant decrease in collection elevation from 1,376m to 894m (P < 0.001). Potential shift in malaria vector distribution towards cooler, elevated, and more humid areas in the Islamic Republic …	National (a whole country)	Eastern Mediterranean	Iran (Islamic Republic of)
19776	Spatial correlations of population and ecological factors with distribution of visceral leishmaniasis cases in southwestern Iran	leishmaniasis	Ghatee, 2013	Field study; Other: spatial correlation		No	No	Other: retrospective	10+ years	People in Fars Province, Islamic Republic of Iran, 2000-2012	Landcover and climate (mean temperature mean annual rainfall)	Residential address (from patient files) of individuals diagnosed and treated for visceral leishmaniasis in referral hospitals (n=217)	An increase by 1 unit of measurement in (i) landcover, (ii) mean temperature from mid-August to mid-December, and (iii) mean annual rainfall increased the odds of visceral leishmaniasis by 27%, 19% and 0.3%, respectively.	Subnational	Eastern Mediterranean	Iran (Islamic Republic of)
23222	Spatial distribution and habitat suitability of Biomphalaria straminea, intermediate host of Schistosoma mansoni, in Guangdong, China	schistosomiasis	Yang, 2018	Field study; Modelling	generalized linear mixed model using Markov Chain Monte Carlo; correlation analysis	No	No	N/A (cross-sectional studies)	< 12 months (includes cross-sectional studies)	Biomphalaria staminea snails in Guangdong Province, China	Mean annual precipitation, mean annual temperature, maximum temperature of warmest month, minimum temperature of coldest month, mean temperature of warmest quarter and mean temperature of coldest quarter, from WorldClim v2.0, 1970 to 2000; normalized difference vegetation index, 2011-2015	Malacological survey in 187 sites of 11 municipalities, 2016-2017; altitude	B. straminea was found at sites with higher altitude, higher mean annual precipitation, and more moderate temperatures.	Subnational	Western Pacific	China
52374	Spatial distribution estimation of malaria in northern China and its scenarios in 2020, 2030, 2040 and 2050	malaria	Song, 2016	Modelling	spatial analysis (e.g. GIS); Other: genetic programming approach	Yes	No	prospective	10+ years	Residents in 205 counties of Henan and Anhui provinces, China	Future climate in 2020, 2030, 2040, and 2050, as projected in a series of Coupled Model Intercomparison Project Phase 3 GCMs under SRES B1, A1B, and A2	Temperature and precipitation, 2004-2010; monthly malaria cases by county, 2004-2010, from the Chinese Center for Disease Control and Prevention	In the absence of effective countermeasures, the malaria incidence in Henan and Anhui provinces was projected to increase 19-29% in 2020, 43-73% in 2030, 33-119% in 2040 and 69-182% in 2050.	Subnational	Western Pacific	China
21280	Spatial panorama of malaria prevalence in Africa under climate change and interventions scenarios	malaria	Moukam Kakmeni, 2018	Modelling	compartmental epidemiological model (e.g. SEIR)	No	No	prospective	10+ years	People in Africa	Future climate in 2050, as projected in the CCAFS (Climate Change, Agriculture and Food Security) database under the SRES-A1B scenario	Climate in 2000	The optimal temperature for malaria transmission was found to be ~ 25°C. Future projections indicated a shift in malaria transmission areas towards the southern and northern regions of Africa, with transmission persisting in areas close to the equator.	Regional (multiple countries, but not all)	African	Algeria, Angola, Benin, Botswana, Burkina Faso, Burundi, Cabo Verde, Cameroon, Central African Republic, Chad, Comoros (the), Congo, Côte d'Ivoire, Democratic Republic of the Congo, Equatorial Guinea, Eritrea, Eswatini, Ethiopia, Gabon, Ghana, Guinea, Guinea-Bissau, Kenya, Lesotho, Liberia, Madagascar, Malawi, Mali, Mauritania, Mauritius, Mozambique, Namibia, Niger, Nigeria, Rwanda, Sao Tome and …
50715	Spatial patterns and climate drivers of malaria in three border areas of Brazil, Venezuela and Guyana, 2016-2018	malaria	Wangdi, 2022	Modelling	spatial analysis (e.g. GIS); Poisson regression model, Bayesian Markov Chain Monte Carlo simulation with Gibbs sampling	No	No	retrospective	2-5 years	People in Roraima state, Brazil; Bolivar state, Venezuela (Bolivarian Republic of); and four regions of Guyana, 2016-2018	Altitude, monthly precipitation, monthly maximum and minimum temperature, 2016-2018, from WorldClim	Reference environmental data; malaria incidence data from the Brazilian Malaria Epidemiology Surveillance Information System, the Guyana Vector Borne Diseases Program, the Venezuelan Ministry of Health, and civil society organizations in the Bolivarian Republic of Venezuela	For each 1 m increase in altitude, incidence of falciparum malaria increased by 2.6% and incidence of vivax malaria increased by 1.5%. For each 1 cm increase in 6-month lagged precipitation, incidence of falciparum malaria decreased by 1.6% and incidence of vivax malaria decreased by 1.1%. For each 1 °C increase in minimum temperature, incidence of falciparum malaria decreased by 0.9% (without la…	Subnational	Americas	Brazil, Guyana, Venezuela (Bolivarian Republic of)
53653	Spatial-temporal analysis of malaria and the effect of environmental factors on its incidence in Yongcheng, China, 2006-2010	malaria	Zhang, 2012	Field study; Modelling; Other: time series data	spatial analysis (e.g. GIS); predictive modelling using Generalised Estimating Equations	No	No	retrospective	2-5 years	People in Yongcheng prefecture, Henan province, China, 2006-2010; Anopheles sinensis at the national monitoring site in Maqiao village, Yongcheng prefecture	Climate data from the China Meteorological Data Sharing Service System	Monthly malaria case data, 2006-2010, from the Chinese Center for Disease Control and Prevention; fortnightly collections of Anopheles spp. In Maqiao village, using human-bait catches and bed-net traps	Annual malaria incidence showed an increasing pattern from the north to south of Yongcheng prefecture between 2006 and 2010, with highest incidence in the southern part. This followed the yearly average temperature increase, also from the north to south, with higher values in the southeast of the prefecture. Monthly P. vivax malaria incidence was seasonal, with a peak from July to November (~ 87%…	Subnational	Western Pacific	China
21204	Spatio-Temporal Pattern and Meteo-Climatic Determinants of Visceral Leishmaniasis in Italy	leishmaniasis	Moirano, 2022	Modelling	spatial analysis (e.g. GIS);	No	No	retrospective	5-10 years	People in Italy, 2009-2016	Temperature and rainfall anomalies	VL-related hospitalizations, 2009-2016, based on National Hospital Discharge Register records, weighted for population density; model adjusted for HIV-related hospital admission rates, surface roughness (slope irregularity of the terrain) and the normalized difference vegetation index	Highest risk was in the major islands and in southern Italy. A positive association was seen between average temperatures and VL incidence, the strongest effect being for average summer temperatures. An inverse association was seen between the 2009-2016 average cumulative precipitation and VL incidence. There was no association detected between VL cases and season-year specific temperature and pr…	National	European	Italy
56321	Spatio-Temporal Variation of Malaria Incidence and Risk Factors in West Gojjam Zone, Northwest Ethiopia	malaria	Tegegne, 2022	Modelling	spatial analysis (e.g. GIS); Poisson regression model, time-series	No	No	retrospective	2-5 years	People in West Gojjam Zone, Amhara Region, Ethiopia, 2013-2018	Monthly average temperature; monthly average rainfall; monthly average relative humidity	Reference values for these climatic factors	A 1 °C increase in the monthly average temperature was associated with an increase in malaria incidence by 30%. Monthly average rainfall was negatively associated with malaria incidence at 0 lag months. There was a significant positive association between monthly average relative humidity and malaria incidence at 2 lag months.	Subnational	African	Ethiopia
32879	Spatio-temporal analysis of the biophysical and ecological conditions of Triatoma dimidiata (Hemiptera: Reduviidae: Triatominae) in the northeast region of Colombia	Chagas disease	Badel-Mogollon, 2017	Modelling	Combination of geostatistical modelling, conditional simulations and Fourier analyses	No	No	retrospective	2-5 years	T. dimidiata in the municipalities of Soata and Tipacoque (Boyaca) and the municipalities of Capitanejo, Enciso, Macaravita, Molagavita, San Vicente de Chucura and San José (Santander), Colombia	Environmental temperature, relative humidity, rainfall and vegetal coverage density for 2011-2015, with climate data derived from the Regional Climate Model Eta-CPTEC (National Institute of Space Research, Brazil) under the conditions of SRES A1B from the Hadley Centre Coupled Model v3 (HadCM3)	Analogous data for 2010	Temperature (at surface level and 2 m above ground) were the variables that best associated with the presence of T. dimidiata. Highest densities were found where the ambient temperature was 30-32 °C.	Subnational	Americas	Colombia
17720	Spatio-temporal distribution of dengue and lymphatic filariasis vectors along an altitudinal transect in Central Nepal	dengue and chikungunya; lymphatic filariasis	Dhimal, 2014	Field study; Modelling; Ecological case report (first case in a new geography, range expansion)	Other: generalized linear models (GLM)	No	No	prospective	Other: <12 months	Aedes aegypti, Ae. albopictus, Culex quinquefasciatus collected over 6 months in four distinct physiographical regions of central Nepal	Cross-sectional survey from September 2011 to February 2012; variation in meteorological variables	Historical distribution and meteorological variables (temperature, rainfall, relative humidity)	Temperature, rainfall and relative humidity were associated with abundance of Ae. aegypti. Temperature and relative humidity were associated with abundance of C. quinquefasciatus. First report of C. quinquefasciatus in the High Mountain region of Nepal (up to 2100 m altitude).	Subnational	South-East Asia	Nepal
[truncated: 139 more rows]
